# Supplementary material for: (E)-2-Fluoro-N′-(4-nitro­benzyl­idene)benzo­hydrazide
Source: Acta Crystallogr Sect E Struct Rep Online. 2010 Dec 18;67(Pt 1):o160. doi: 10.1107/S1600536810052268 (PMC3050287; doi:10.1107/S1600536810052268)
Supplement: Supplementary file 2 [file e-67-0o160-Isup2.hkl]

# 
# h,k,l, Fc-squared, Fo-squared, sigma(Fo-squared) and status flag 
# 
data_I
_shelx_title ' test_0m in P2(1)/n' 
_shelx_refln_list_code          4 
_shelx_F_calc_maximum      303.68 
_exptl_crystal_F_000       592.00 
_reflns_d_resolution_high  0.7829 
 
loop_ 
 _symmetry_equiv_pos_as_xyz 
 'x, y, z' 
 '-x+1/2, y+1/2, -z+1/2' 
 '-x, -y, -z' 
 'x-1/2, -y-1/2, z-1/2' 
 
_cell_length_a     7.0770 
_cell_length_b    25.7184 
_cell_length_c     7.6844 
_cell_angle_alpha  90.000 
_cell_angle_beta  111.640 
_cell_angle_gamma  90.000 
 
_shelx_F_squared_multiplier     1.000 
 
loop_ 
 _refln_index_h 
 _refln_index_k 
 _refln_index_l 
 _refln_F_squared_calc 
 _refln_F_squared_meas 
 _refln_F_squared_sigma 
 _refln_observed_status 
   2   0   0    92222.09    84358.34   3065.13 o 
   4   0   0     5285.88     5324.63    205.74 o 
   6   0   0      289.95      280.03     27.98 o 
   8   0   0        1.65       -5.13     25.64 o 
   1   1   0       60.69       66.30      4.32 o 
   2   1   0      687.15      653.77     27.63 o 
   3   1   0       10.92        4.20      6.77 o 
   4   1   0     1035.58     1026.56     34.81 o 
   5   1   0        6.33        7.30      6.64 o 
   6   1   0      120.31      143.61     15.13 o 
   7   1   0       15.39       21.02     14.18 o 
   8   1   0        2.67        7.01     15.00 o 
   1   2   0      102.58       84.19      6.65 o 
   2   2   0       49.32       45.54      7.03 o 
   3   2   0      761.09      688.97     23.91 o 
   4   2   0       57.59       54.90      8.34 o 
   5   2   0       80.61       83.69     14.05 o 
   6   2   0       72.94       85.77     13.07 o 
   7   2   0        3.12        9.01     13.00 o 
   8   2   0        3.02        1.01     18.61 o 
   1   3   0      180.18      169.57     15.62 o 
   2   3   0     3701.21     3555.97     95.70 o 
   3   3   0       30.95       28.05      9.37 o 
   4   3   0      734.85      701.01     28.74 o 
   5   3   0       62.18       53.73     13.94 o 
   6   3   0       86.97       88.49     12.70 o 
   7   3   0        0.81      -10.89     11.41 o 
   8   3   0        4.15       21.76     20.18 o 
   0   4   0      468.04      393.93     23.93 o 
   1   4   0     6683.24     6422.07    193.04 o 
   2   4   0      370.19      310.03     12.40 o 
   3   4   0      314.21      335.18     14.68 o 
   4   4   0      125.61      132.36     11.09 o 
   5   4   0      146.71      154.34     13.62 o 
   6   4   0       30.78       24.27      9.97 o 
   7   4   0       24.51       45.03     18.10 o 
   8   4   0        2.82       -8.42     12.82 o 
   1   5   0     1616.49     1601.90     51.13 o 
   2   5   0      152.13      178.12      8.94 o 
   3   5   0      569.32      561.46     20.63 o 
   4   5   0      150.79      126.47     22.22 o 
   5   5   0        8.30       -4.81      7.69 o 
   6   5   0       18.93       13.89     13.25 o 
   7   5   0        5.57       13.49     12.45 o 
   8   5   0        0.42       -4.44     13.61 o 
   0   6   0      235.08      252.47     12.98 o 
   1   6   0      117.61      135.82      8.68 o 
   2   6   0        6.05        1.85      3.33 o 
   3   6   0      173.68      189.09     10.77 o 
   4   6   0       20.30       24.06      6.52 o 
   5   6   0       19.72       14.54      7.56 o 
   6   6   0       44.30       46.63     18.85 o 
   7   6   0        5.54       29.12     14.20 o 
   8   6   0        3.99        8.83     14.54 o 
   1   7   0      390.49      351.01     18.38 o 
   2   7   0      535.65      536.11     18.35 o 
   3   7   0      160.73      161.41     12.33 o 
   4   7   0        0.93        5.28      5.24 o 
   5   7   0       10.05        9.54     17.09 o 
   6   7   0        0.75       40.54     25.27 o 
   7   7   0        7.10        6.29     13.77 o 
   8   7   0        0.57        0.39     14.60 o 
   0   8   0      246.01      237.52     13.25 o 
   1   8   0     1442.09     1384.55     46.03 o 
   2   8   0      903.27      849.42     31.90 o 
   3   8   0       10.46        7.95      4.58 o 
   4   8   0      135.74      130.02     12.46 o 
   5   8   0       21.73       14.93      9.35 o 
   6   8   0        8.33        3.69     10.71 o 
   7   8   0       28.06       38.76     14.31 o 
   8   8   0        2.00       -6.49     15.38 o 
   1   9   0      159.38      165.17     10.52 o 
   2   9   0      166.16      186.51     16.77 o 
   3   9   0      212.20      216.42     21.34 o 
   4   9   0        0.53       -6.28      6.66 o 
   5   9   0       14.95       23.10     11.07 o 
   6   9   0       35.71       23.33     11.29 o 
   7   9   0        0.40       10.45     16.97 o 
   8   9   0       30.02       32.50     17.22 o 
   0  10   0        7.14       23.93      5.95 o 
   1  10   0     1581.62     1581.84     52.62 o 
   2  10   0      172.33      171.19     15.04 o 
   3  10   0      379.60      422.60     23.47 o 
   4  10   0       20.28       12.27     16.65 o 
   5  10   0      201.50      202.77     27.33 o 
   6  10   0       14.80       16.53     11.54 o 
   7  10   0       55.84       38.69     14.73 o 
   8  10   0        2.17        3.09     15.31 o 
   1  11   0        5.82        6.78      5.08 o 
   2  11   0      446.71      454.04     22.49 o 
   3  11   0      249.25      267.84     24.89 o 
   4  11   0       32.05       32.96      9.57 o 
   5  11   0      191.18      185.11     18.66 o 
   6  11   0       13.37       10.53     12.35 o 
   7  11   0       20.14        9.74     13.22 o 
   0  12   0      651.99      741.63     33.50 o 
   1  12   0     1792.28     2051.31     67.42 o 
   2  12   0      228.13      260.68     19.34 o 
   3  12   0       19.44       29.20      8.77 o 
   4  12   0      132.22      141.19     15.69 o 
   5  12   0       13.50       12.08     10.08 o 
   6  12   0       66.20       91.45     16.51 o 
   7  12   0        7.49       -1.65     11.82 o 
   1  13   0       13.68       13.39      5.47 o 
   2  13   0       21.76       10.53      8.32 o 
   3  13   0       63.92       81.70     11.63 o 
   4  13   0       15.18       12.09      9.07 o 
   5  13   0       50.60       52.19     12.54 o 
   6  13   0        1.88       11.53     16.62 o 
   7  13   0        0.33       -0.92     13.08 o 
   0  14   0     2506.64     2452.25     96.67 o 
   1  14   0      467.57      464.81     16.76 o 
   2  14   0      781.27      794.97     48.28 o 
   3  14   0        0.36       -8.12      5.89 o 
   4  14   0       25.41       12.78      9.57 o 
   5  14   0        7.16        3.16      9.81 o 
   6  14   0        0.10       -3.36     10.54 o 
   7  14   0        1.81       -8.47     11.48 o 
   1  15   0      128.13      156.14     12.31 o 
   2  15   0        0.61       -2.53      5.99 o 
   3  15   0       42.13       64.52     13.80 o 
   4  15   0      102.90       98.62     14.75 o 
   5  15   0        0.24      -15.38     19.13 o 
   6  15   0       51.96       35.05     17.93 o 
   7  15   0        0.00        9.83     14.07 o 
   0  16   0      150.45      175.14     14.57 o 
   1  16   0       65.07       67.15      9.37 o 
   2  16   0       15.35       24.49      8.19 o 
   3  16   0       51.95       46.93     10.49 o 
   4  16   0       26.33       31.40     11.06 o 
   5  16   0        0.14       -6.78     12.88 o 
   6  16   0       51.46       39.97     18.28 o 
   7  16   0        2.07        5.54     13.29 o 
   1  17   0        6.29       11.12      6.77 o 
   2  17   0      103.91      119.01     21.20 o 
   3  17   0        2.04      -10.64      8.01 o 
   4  17   0        6.80        8.41      9.79 o 
   5  17   0        0.09        2.03     10.27 o 
   6  17   0       10.32       -7.39     11.05 o 
   7  17   0        0.01       -7.64     14.07 o 
   0  18   0      732.11      659.69     49.56 o 
   1  18   0        6.27       10.92      7.09 o 
   2  18   0      113.60      129.68     13.94 o 
   3  18   0        8.54        9.32      8.88 o 
   4  18   0        7.29       -1.77      9.27 o 
   5  18   0       44.80       49.90     14.10 o 
   6  18   0        9.51       -1.52     12.40 o 
   7  18   0       34.71       21.84     16.59 o 
   1  19   0       19.38       17.20      7.65 o 
   2  19   0      102.43       99.07     20.36 o 
   3  19   0        8.75       -3.52      8.88 o 
   4  19   0        5.05       21.27     11.67 o 
   5  19   0        1.20       -1.06     11.05 o 
   6  19   0        2.49        1.93     12.69 o 
   0  20   0       13.74        7.69     12.82 o 
   1  20   0       97.15       73.10     11.28 o 
   2  20   0        1.31       13.16      8.54 o 
   3  20   0        6.04       -5.03      9.53 o 
   4  20   0        0.20       -6.75      9.79 o 
   5  20   0       18.40        0.42     12.16 o 
   6  20   0        6.97       10.29     14.14 o 
   1  21   0        4.07      -16.98     17.52 o 
   2  21   0       24.07       20.44     12.30 o 
   3  21   0       14.22       10.49      9.92 o 
   4  21   0       20.18        8.72     10.97 o 
   5  21   0       24.55       34.22     14.45 o 
   6  21   0       19.23       25.93     15.18 o 
   0  22   0      333.29      333.26     37.60 o 
   1  22   0       43.85       27.77     12.08 o 
   2  22   0      128.36      127.85     15.62 o 
   3  22   0      137.59      176.71     26.22 o 
   4  22   0        2.37        6.59     11.31 o 
   5  22   0       36.27       45.47     16.18 o 
   6  22   0        7.21        1.55     14.94 o 
   1  23   0        5.94       16.15     12.04 o 
   2  23   0       30.22       12.91      9.35 o 
   3  23   0        2.06       -2.17      9.92 o 
   4  23   0       22.79        2.80     18.27 o 
   5  23   0        7.77        5.05     13.10 o 
   6  23   0        6.86        2.58     15.77 o 
   0  24   0      209.09      207.65     32.47 o 
   1  24   0        0.34       13.25     10.88 o 
   2  24   0      179.51      205.43     42.73 o 
   3  24   0        0.08        3.63     10.42 o 
   4  24   0       25.97       49.45     16.34 o 
   5  24   0       14.90       16.48     15.07 o 
   1  25   0       19.80       31.62     13.90 o 
   2  25   0        5.66        5.98     12.69 o 
   3  25   0       34.85       41.79     13.64 o 
   4  25   0        0.05       15.50     12.97 o 
   5  25   0       14.47       19.82     20.91 o 
   0  26   0       55.16       83.74     26.49 o 
   1  26   0        0.99       -3.44     10.83 o 
   2  26   0      115.64       77.27     19.03 o 
   3  26   0        1.44       -1.00     14.19 o 
   4  26   0       70.50       71.38     26.90 o 
   5  26   0        0.24        6.17     15.00 o 
   1  27   0        2.77       13.67     14.10 o 
   2  27   0        8.25       12.38     14.19 o 
   3  27   0        3.93       10.03     14.72 o 
   4  27   0       45.88       81.31     35.46 o 
   0  28   0       21.00       35.89     21.36 o 
   1  28   0        2.11       -9.40     11.48 o 
   2  28   0       29.16       57.42     17.21 o 
   3  28   0        0.08       31.19     18.13 o 
   4  28   0        5.47       33.75     18.13 o 
   1  29   0        0.92        6.41     13.90 o 
   2  29   0        3.20       34.62     15.68 o 
   3  29   0       18.26       31.18     17.76 o 
   0  30   0       12.07       42.73     22.22 o 
   1  30   0       50.30       59.47     17.76 o 
   2  30   0        2.56       -4.27     13.74 o 
   3  30   0        5.52       19.22     17.76 o 
   1  31   0        0.85       -1.03     14.78 o 
   2  31   0        1.58       25.29     16.28 o 
   0  32   0        8.71       16.24     23.07 o 
   1  32   0        4.43       12.64     27.34 o 
  -7   0   1        0.50       33.21     15.68 o 
  -5   0   1       99.07       99.60     14.96 o 
  -3   0   1       10.22       -3.42      5.11 o 
  -1   0   1      232.44      264.79     12.38 o 
   1   0   1      350.76      345.84     19.65 o 
   3   0   1       90.46       93.82     12.38 o 
   5   0   1      178.44      193.11     22.51 o 
   7   0   1        8.58       16.66     16.92 o 
  -8   1   1       73.14       45.33     24.56 o 
  -7   1   1        3.88        2.01      9.27 o 
  -6   1   1      384.30      389.70     21.52 o 
  -5   1   1       53.69       59.96      9.07 o 
  -4   1   1      711.77      672.36     24.64 o 
  -3   1   1     1234.17     1124.65     34.16 o 
  -2   1   1      350.56      385.37     14.92 o 
  -1   1   1      228.49      168.00      6.93 o 
   0   1   1        0.09        7.69      2.67 o 
   1   1   1        7.37        5.72      3.29 o 
   2   1   1       44.24       40.30      5.49 o 
   3   1   1      138.37      139.05     11.22 o 
   4   1   1        1.79       -5.80      6.34 o 
   5   1   1        5.40        8.28      7.77 o 
   6   1   1       21.08       41.38     11.34 o 
   7   1   1        1.04       -2.30     12.99 o 
   8   1   1        2.03      -39.31     29.05 o 
  -8   2   1       54.77       30.32     15.21 o 
  -7   2   1        6.12        5.94     11.72 o 
  -6   2   1      652.51      645.70     28.16 o 
  -5   2   1        2.07       -4.90      7.58 o 
  -4   2   1     4525.68     4119.73    113.43 o 
  -3   2   1      557.15      515.50     18.52 o 
  -2   2   1    18254.01    16862.18    435.87 o 
  -1   2   1     5229.91     4629.70    139.61 o 
   0   2   1     3655.43     3472.46    128.08 o 
   1   2   1     1280.42     1144.80     32.67 o 
   2   2   1      349.90      319.90     18.78 o 
   3   2   1      429.83      428.54     17.90 o 
   4   2   1        8.03        2.31      6.78 o 
   5   2   1       98.62       84.71     14.68 o 
   6   2   1        0.03        5.07      9.03 o 
   7   2   1        0.00      -15.73     15.33 o 
   8   2   1        0.31        2.56     33.33 o 
  -8   3   1        2.45        5.84     12.77 o 
  -7   3   1       15.47        2.35     18.01 o 
  -6   3   1       87.44      114.32     12.73 o 
  -5   3   1       86.43       86.06     10.24 o 
  -4   3   1     3156.09     2986.40     84.38 o 
  -3   3   1      248.67      224.89     11.19 o 
  -2   3   1    17838.62    16419.74    424.55 o 
  -1   3   1     1604.12     1500.65     40.59 o 
   0   3   1    12145.09    11175.30    334.29 o 
   1   3   1      133.08      133.80      7.65 o 
   2   3   1     2896.70     2876.63     91.58 o 
   3   3   1       88.26       91.79      8.73 o 
   4   3   1      160.65      145.75     12.10 o 
   5   3   1        0.35       -6.30      7.68 o 
   6   3   1        1.19      -13.67     12.69 o 
   7   3   1        3.00        5.76     16.54 o 
  -8   4   1       36.04       41.81     19.83 o 
  -7   4   1        5.25       10.29     11.26 o 
  -6   4   1       27.33       36.09      9.37 o 
  -5   4   1        0.26        3.82      5.98 o 
  -4   4   1       17.73       19.43      5.91 o 
  -3   4   1       28.23       28.35      5.25 o 
  -2   4   1       95.79      105.90     11.33 o 
  -1   4   1     1977.90     1798.14     48.38 o 
   0   4   1       73.85       76.87      4.44 o 
   1   4   1     2769.70     2556.36     80.06 o 
   2   4   1       88.46       94.78      8.02 o 
   3   4   1      555.53      542.07     24.01 o 
   4   4   1       94.34      100.46     22.04 o 
   5   4   1       11.63       22.11      9.41 o 
   6   4   1        1.33       -0.85     13.29 o 
   7   4   1        7.73       32.07     14.25 o 
  -8   5   1       99.19       78.98     18.07 o 
  -7   5   1        3.81       14.85     14.19 o 
  -6   5   1      290.24      312.66     23.43 o 
  -5   5   1       14.05        5.29      6.16 o 
  -4   5   1      994.90      969.39     32.39 o 
  -3   5   1        4.57       13.08      4.87 o 
  -2   5   1      103.26      113.04      6.85 o 
  -1   5   1       16.79       13.50      3.26 o 
   0   5   1     2377.96     2280.52     60.86 o 
   1   5   1        0.32       -5.84      5.06 o 
   2   5   1        3.14        7.88      4.08 o 
   3   5   1       12.63        3.88      4.99 o 
   4   5   1      106.80      157.80     36.42 o 
   5   5   1        0.42       12.98      8.19 o 
   6   5   1        3.90        4.77     10.54 o 
   7   5   1        0.71       11.10     12.04 o 
  -8   6   1        4.46        3.39     19.53 o 
  -7   6   1       25.74       22.29     11.69 o 
  -6   6   1       78.57       78.70     17.63 o 
  -5   6   1        3.33       -4.87      6.77 o 
  -4   6   1      358.53      340.24     16.26 o 
  -3   6   1       16.73        5.97      6.41 o 
  -2   6   1       16.22       23.13      3.97 o 
  -1   6   1       24.11       31.38      3.95 o 
   0   6   1      416.57      446.92     14.35 o 
   1   6   1      275.05      290.73     10.99 o 
   2   6   1      648.26      672.49     22.62 o 
   3   6   1       21.12       12.24      5.22 o 
   4   6   1        3.19        1.21      7.54 o 
   5   6   1        5.32       16.72     13.00 o 
   6   6   1        9.31        9.87     11.78 o 
   7   6   1        0.01       17.89     13.93 o 
  -8   7   1       44.74       42.53     17.28 o 
  -7   7   1       96.71       97.54     16.95 o 
  -6   7   1       71.21       68.83     18.64 o 
  -5   7   1      368.23      391.12     35.70 o 
  -4   7   1      438.11      428.60     18.67 o 
  -3   7   1      532.89      550.51     19.71 o 
  -2   7   1     1382.23     1325.81     38.29 o 
  -1   7   1     1328.78     1238.29     34.82 o 
   0   7   1      671.69      683.29     20.78 o 
   1   7   1     2215.85     2059.43     66.56 o 
   2   7   1      661.61      627.39     21.61 o 
   3   7   1       34.09       43.08      6.68 o 
   4   7   1       73.69       76.57      9.71 o 
   5   7   1       11.58       23.26     12.73 o 
   6   7   1        0.33        3.50     11.28 o 
   7   7   1        3.04       18.81     16.32 o 
  -8   8   1        8.79       -6.64     12.70 o 
  -7   8   1       49.10       72.97     18.65 o 
  -6   8   1       17.18        2.20      9.60 o 
  -5   8   1        3.58        9.08     10.75 o 
  -4   8   1        5.07        7.55      5.55 o 
  -3   8   1       66.38       67.24      6.76 o 
  -2   8   1      166.73      164.79      8.65 o 
  -1   8   1      150.45      148.14      7.43 o 
   0   8   1      115.05      121.84      6.57 o 
   1   8   1      650.95      681.40     25.94 o 
   2   8   1        7.54        3.74      5.58 o 
   3   8   1       94.49      107.20     12.46 o 
   4   8   1       20.77       24.04      9.64 o 
   5   8   1        4.32       -7.01      8.85 o 
   6   8   1       28.10       67.44     33.85 o 
   7   8   1       24.79       21.06     18.00 o 
  -8   9   1        3.19       -5.88     13.58 o 
  -7   9   1        0.35        4.16     11.31 o 
  -6   9   1        4.64        4.09      9.50 o 
  -5   9   1        0.97      -10.63      7.09 o 
  -4   9   1        1.42        8.42      5.34 o 
  -3   9   1       50.10       63.18      6.78 o 
  -2   9   1        0.07       -3.14      3.09 o 
  -1   9   1      324.53      277.80     13.59 o 
   0   9   1       29.77       40.28      4.40 o 
   1   9   1      193.24      187.17     11.76 o 
   2   9   1       26.11       24.38      6.17 o 
   3   9   1       67.41       62.95     10.68 o 
   4   9   1        0.15      -10.86      7.24 o 
   5   9   1        5.09       -7.00      8.85 o 
   6   9   1        7.95       10.75     12.12 o 
   7   9   1        7.48        3.25     14.29 o 
  -8  10   1        0.27       -4.01     12.54 o 
  -7  10   1       24.39       63.69     19.64 o 
  -6  10   1        6.40       17.20     10.27 o 
  -5  10   1      171.18      195.97     24.64 o 
  -4  10   1       34.30       47.26      9.64 o 
  -3  10   1     1494.43     1461.00     43.86 o 
  -2  10   1        9.64        9.82      4.19 o 
  -1  10   1     1911.89     1909.36     53.08 o 
   0  10   1        2.59        2.27      3.47 o 
   1  10   1      158.17      138.49     12.27 o 
   2  10   1       67.78       64.52      9.05 o 
   3  10   1       82.24       72.38     10.85 o 
   4  10   1        0.09      -10.25     11.68 o 
   5  10   1        1.54       -8.59     10.46 o 
   6  10   1        8.39       -2.18     11.94 o 
   7  10   1        3.04       11.24     14.83 o 
  -8  11   1        3.05      -11.52     13.44 o 
  -7  11   1        2.02       20.10     12.69 o 
  -6  11   1        0.08       -0.53      9.52 o 
  -5  11   1        1.49        6.64      7.40 o 
  -4  11   1       72.90       63.23     19.65 o 
  -3  11   1      267.60      273.79     16.77 o 
  -2  11   1      207.35      199.67     10.00 o 
  -1  11   1       12.20       12.11      3.70 o 
   0  11   1        0.00       -1.60      3.03 o 
   1  11   1      179.26      148.34     14.22 o 
   2  11   1        7.14        2.27      5.67 o 
   3  11   1       80.90       86.11     11.76 o 
   4  11   1       25.18       31.16      9.98 o 
   5  11   1      114.20      110.61     16.59 o 
   6  11   1       67.96       44.87     16.62 o 
   7  11   1       20.18       17.08     15.12 o 
  -8  12   1        1.05       17.20     14.40 o 
  -7  12   1        1.23      -11.66     11.09 o 
  -6  12   1        0.13        9.19     15.46 o 
  -5  12   1        5.87        4.99      8.29 o 
  -4  12   1        0.07        6.44      7.28 o 
  -3  12   1       41.42       34.45      8.77 o 
  -2  12   1      140.88      150.38      8.56 o 
  -1  12   1        0.25       10.25      7.69 o 
   0  12   1       49.07       38.76      5.18 o 
   1  12   1      672.91      735.04     29.25 o 
   2  12   1      247.91      234.33     16.05 o 
   3  12   1      296.60      299.73     20.15 o 
   4  12   1        2.88       -2.45      9.84 o 
   5  12   1       39.39       26.13     12.12 o 
   6  12   1        0.50        9.12     19.87 o 
   7  12   1        7.03        6.05     15.38 o 
  -8  13   1        1.22       13.24     15.06 o 
  -7  13   1        3.77        0.61     12.25 o 
  -6  13   1       19.62       28.13     13.48 o 
  -5  13   1        1.70        0.54      8.77 o 
  -4  13   1        5.62        3.58      8.03 o 
  -3  13   1      300.52      344.23     24.40 o 
  -2  13   1      207.68      242.69     11.39 o 
  -1  13   1     1892.56     1810.46     51.67 o 
   0  13   1      911.97      897.51     28.14 o 
   1  13   1     1824.48     1867.65     63.27 o 
   2  13   1       27.88       24.81      7.86 o 
   3  13   1      519.85      595.56     29.80 o 
   4  13   1      140.42      134.48     16.53 o 
   5  13   1       95.20       72.08     20.21 o 
   6  13   1       34.44       35.65     14.45 o 
   7  13   1        7.93       23.87     16.51 o 
  -7  14   1        2.81        6.35     11.76 o 
  -6  14   1        7.29       -6.04      9.14 o 
  -5  14   1        5.95        7.64      8.68 o 
  -4  14   1       20.05       29.47     11.79 o 
  -3  14   1       61.51       58.87     10.10 o 
  -2  14   1      980.83      998.10     37.98 o 
  -1  14   1       75.29       82.47      7.40 o 
   0  14   1     1371.77     1465.21     43.21 o 
   1  14   1        1.10        7.34      6.36 o 
   2  14   1      527.80      564.54     26.44 o 
   3  14   1       29.31       22.99     11.46 o 
   4  14   1      349.63      343.80     24.33 o 
   5  14   1       68.20       52.66     14.49 o 
   6  14   1       21.54       16.15     13.80 o 
   7  14   1       29.12       34.75     16.30 o 
  -7  15   1        0.01        3.61     12.58 o 
  -6  15   1        3.56       13.32     10.75 o 
  -5  15   1       10.08       10.49     10.17 o 
  -4  15   1       69.04       72.29     13.04 o 
  -3  15   1      259.89      257.42     22.61 o 
  -2  15   1      134.32      145.27     12.75 o 
  -1  15   1      399.25      442.82     16.99 o 
   0  15   1       23.44       20.00      7.28 o 
   1  15   1      384.24      440.41     21.66 o 
   2  15   1      251.25      266.19     18.07 o 
   3  15   1      244.73      251.85     20.29 o 
   4  15   1      137.41      162.63     18.57 o 
   5  15   1       22.90        9.62     11.76 o 
   6  15   1       34.89       39.51     15.52 o 
   7  15   1        3.83        0.87     16.03 o 
  -7  16   1        1.52        9.16     12.81 o 
  -6  16   1       12.18       22.19     11.40 o 
  -5  16   1       17.69       13.26     18.23 o 
  -4  16   1       23.84       18.70      9.98 o 
  -3  16   1       10.61       13.43      8.20 o 
  -2  16   1       42.73       41.63      8.85 o 
  -1  16   1       15.59        9.16      4.80 o 
   0  16   1       76.27       44.18     18.37 o 
   1  16   1        0.69       -5.15      6.03 o 
   2  16   1        9.69        1.86     13.66 o 
   3  16   1      111.85      156.10     16.77 o 
   4  16   1        3.83       -4.74      9.56 o 
   5  16   1       94.54       73.37     15.92 o 
   6  16   1        7.61       -3.74     12.54 o 
  -7  17   1        0.08       -1.39     15.63 o 
  -6  17   1        5.09       -6.25     10.26 o 
  -5  17   1        5.58        6.38     10.21 o 
  -4  17   1        6.93        2.42      8.24 o 
  -3  17   1      145.34      175.07     15.95 o 
  -2  17   1      127.81      141.96     14.07 o 
  -1  17   1       39.52       45.49      8.91 o 
   0  17   1      195.76      204.18     14.29 o 
   1  17   1       91.96       80.45     11.18 o 
   2  17   1        1.34        9.36      7.72 o 
   3  17   1      282.33      377.02     34.40 o 
   4  17   1        7.36        5.61     12.17 o 
   5  17   1       47.85       28.93     12.54 o 
   6  17   1        2.53       45.79     16.00 o 
  -7  18   1        0.03        3.42     13.58 o 
  -6  18   1       15.14       17.75     13.20 o 
  -5  18   1       24.79       26.54     16.93 o 
  -4  18   1        5.84        3.06      9.54 o 
  -3  18   1        1.06      -10.79      7.19 o 
  -2  18   1        0.07        1.50      7.60 o 
  -1  18   1       86.68       86.13     11.24 o 
   0  18   1       14.22       15.98      6.91 o 
   1  18   1        3.78       -5.88      6.07 o 
   2  18   1       11.65       23.88      9.21 o 
   3  18   1       24.65       33.82     11.55 o 
   4  18   1        0.01      -17.02     13.88 o 
   5  18   1        8.12       -6.90     10.94 o 
   6  18   1        0.77       31.25     16.23 o 
  -7  19   1        3.82        8.00     13.92 o 
  -6  19   1        3.35       14.85     12.52 o 
  -5  19   1        5.57       19.04     11.18 o 
  -4  19   1        0.26       13.86     10.25 o 
  -3  19   1       14.73       27.33     10.31 o 
  -2  19   1        5.14        6.89      7.69 o 
  -1  19   1        0.20        2.11      6.38 o 
   0  19   1        0.49        0.16      6.99 o 
   1  19   1       12.72       20.27      8.51 o 
   2  19   1      153.48      143.74     15.56 o 
   3  19   1       57.58       48.60     12.38 o 
   4  19   1      138.90      168.98     20.71 o 
   5  19   1        0.41       11.65     13.02 o 
   6  19   1       13.26       18.41     15.59 o 
  -6  20   1        5.78       -5.67     12.04 o 
  -5  20   1       14.86        6.37     19.45 o 
  -4  20   1       20.01       21.49     10.30 o 
  -3  20   1        0.65       -0.57      8.05 o 
  -2  20   1        8.29       14.39      9.64 o 
  -1  20   1        0.01        1.88      9.00 o 
   0  20   1        6.29       11.11     21.79 o 
   1  20   1      125.01      117.26     17.28 o 
   2  20   1        0.95        5.13      9.04 o 
   3  20   1      113.05      145.11     18.09 o 
   4  20   1       16.39       33.58     13.08 o 
   5  20   1       66.00       60.16     16.48 o 
   6  20   1        0.69       14.13     15.80 o 
  -6  21   1        1.30        8.40     12.58 o 
  -5  21   1        0.16       -0.95     11.06 o 
  -4  21   1        0.04        2.70     10.17 o 
  -3  21   1       66.50       66.18     13.64 o 
  -2  21   1        7.30        2.86      8.71 o 
  -1  21   1      232.69      212.01     48.28 o 
   0  21   1       82.91      106.80     16.28 o 
   1  21   1      274.77      271.60     27.02 o 
   2  21   1        0.03        2.44      9.09 o 
   3  21   1      123.95      126.47     16.93 o 
   4  21   1        1.41       10.92     11.91 o 
   5  21   1       15.66       47.14     15.10 o 
   6  21   1        2.64       -8.88     14.39 o 
  -6  22   1       17.55       33.59     16.22 o 
  -5  22   1        3.45       11.63     12.49 o 
  -4  22   1       95.33       99.56     17.02 o 
  -3  22   1        4.12       14.35     12.53 o 
  -2  22   1       36.76       36.88     13.59 o 
  -1  22   1       12.29       15.28      9.96 o 
   0  22   1       50.83       31.95     11.77 o 
   1  22   1       97.04      109.56     18.10 o 
   2  22   1       14.16       53.49     19.22 o 
   3  22   1      102.26      103.23     16.10 o 
   4  22   1       29.38       35.40     13.46 o 
   5  22   1       24.87       22.38     15.60 o 
  -6  23   1        0.08       13.46     14.73 o 
  -5  23   1        2.06       -7.80     11.44 o 
  -4  23   1        7.74       17.49     11.96 o 
  -3  23   1       77.43       75.12     14.03 o 
  -2  23   1        1.64       -5.72     10.83 o 
  -1  23   1      302.47      268.74     28.20 o 
   0  23   1       50.39       52.13     13.90 o 
   1  23   1      489.69      455.56     33.23 o 
   2  23   1       16.72       27.63     11.84 o 
   3  23   1      286.39      299.77     30.85 o 
   4  23   1       18.59       20.33     14.34 o 
   5  23   1       32.50       14.94     18.03 o 
  -6  24   1        1.70       -5.31     14.29 o 
  -5  24   1        3.55       36.25     14.62 o 
  -4  24   1        9.44       19.61     12.27 o 
  -3  24   1        0.01       10.93     12.90 o 
  -2  24   1       17.89       21.36     12.69 o 
  -1  24   1        0.16        3.80     14.95 o 
   0  24   1      190.68      210.23     23.26 o 
   1  24   1       57.15       43.44     16.24 o 
   2  24   1      277.92      264.53     27.28 o 
   3  24   1       41.84       31.32     13.16 o 
   4  24   1       71.71       72.16     24.86 o 
   5  24   1        6.82       33.48     15.73 o 
  -5  25   1        0.59        5.87     13.63 o 
  -4  25   1       36.41       40.67     14.53 o 
  -3  25   1        3.34       -4.23     16.24 o 
  -2  25   1      169.05      157.49     30.76 o 
  -1  25   1       35.27       31.98     13.59 o 
   0  25   1      189.66      137.97     20.44 o 
   1  25   1       38.41       56.52     15.68 o 
   2  25   1      164.74      151.48     42.30 o 
   3  25   1        0.37       17.35     12.54 o 
   4  25   1       43.74       38.89     15.45 o 
   5  25   1        0.64       14.27     15.28 o 
  -5  26   1        2.62        6.35     14.10 o 
  -4  26   1        0.31       24.45     16.54 o 
  -3  26   1       12.69       19.69     15.07 o 
  -2  26   1        1.07        1.71     11.68 o 
  -1  26   1       22.34       19.64     32.04 o 
   0  26   1       11.94        1.16     17.52 o 
   1  26   1       53.60       79.82     18.70 o 
   2  26   1       23.50       33.01     15.68 o 
   3  26   1        0.16       10.84     12.99 o 
   4  26   1       17.73       55.68     17.43 o 
  -5  27   1        0.05       19.72     16.11 o 
  -4  27   1       18.72       24.02     17.21 o 
  -3  27   1       10.03       14.95     15.11 o 
  -2  27   1       43.83       28.35     21.79 o 
  -1  27   1        0.58        3.42     11.07 o 
   0  27   1       38.31       43.38     19.23 o 
   1  27   1        3.35        8.84     13.25 o 
   2  27   1        6.51        9.07     14.11 o 
   3  27   1       19.32       39.11     18.42 o 
   4  27   1        0.03        2.19     14.93 o 
  -4  28   1        4.61       14.48     17.15 o 
  -3  28   1       11.21       21.23     15.68 o 
  -2  28   1        0.05        8.12     13.29 o 
  -1  28   1       25.17       43.04     31.19 o 
   0  28   1        0.93       -0.76     11.43 o 
   1  28   1        0.41       17.94     13.90 o 
   2  28   1        2.65        3.75     14.79 o 
   3  28   1        1.62       -3.35     15.57 o 
  -4  29   1        6.19       15.73     18.36 o 
  -3  29   1        0.42       13.27     15.33 o 
  -2  29   1        5.17       12.31     13.25 o 
  -1  29   1        1.22       -1.23     12.29 o 
   0  29   1       14.06       16.25     13.74 o 
   1  29   1        0.64       13.78     22.22 o 
   2  29   1        0.39       10.59     16.00 o 
   3  29   1        7.27       29.43     19.31 o 
  -3  30   1        9.40       45.55     19.46 o 
  -2  30   1        0.13       15.71     14.11 o 
  -1  30   1       10.76       29.53     28.20 o 
   0  30   1        4.15       49.39     17.24 o 
   1  30   1       11.45       39.76     21.36 o 
   2  30   1        7.85       27.34     17.52 o 
  -2  31   1        0.40       12.11     28.20 o 
  -1  31   1        0.51       -0.56     22.22 o 
   0  31   1        0.82       27.48     15.57 o 
   1  31   1        2.57       -0.49     14.36 o 
   2  31   1       27.29       35.77     19.03 o 
  -2  32   1        5.81       14.96     20.08 o 
  -1  32   1        3.89       20.11     16.89 o 
   0  32   1        0.11        4.68     15.68 o 
   1  32   1        1.46       18.86     17.24 o 
  -8   0   2       24.60       45.42     24.35 o 
  -6   0   2        7.22       16.69     23.93 o 
  -4   0   2       52.24       42.25      9.00 o 
  -2   0   2     3628.63     3084.01    117.20 o 
   0   0   2     9227.52     8700.68    457.17 o 
   2   0   2      428.61      406.32     69.22 o 
   4   0   2        6.58        7.72     10.46 o 
   6   0   2       15.41       14.46     16.28 o 
  -8   1   2        0.03        7.81     10.23 o 
  -7   1   2       40.05       44.00     18.62 o 
  -6   1   2       21.17       13.18      7.58 o 
  -5   1   2      120.92      140.90     11.49 o 
  -4   1   2        3.47       20.20     10.75 o 
  -3   1   2        2.38       -0.61      4.56 o 
  -2   1   2     2401.49     2296.02     62.47 o 
  -1   1   2      372.94      422.05     15.82 o 
   0   1   2     1529.47     1433.09     45.97 o 
   1   1   2       19.41       18.50      4.41 o 
   2   1   2       52.10       55.58      6.91 o 
   3   1   2       93.84      104.41     10.21 o 
   4   1   2      108.02      132.63     15.00 o 
   5   1   2       74.54      125.13     21.94 o 
   6   1   2        0.74        8.81     11.42 o 
   7   1   2       42.93       77.76     33.33 o 
  -8   2   2        1.13        1.15     12.28 o 
  -7   2   2        1.27        3.38      8.25 o 
  -6   2   2       59.55       71.18     10.68 o 
  -5   2   2        0.01       -2.31      5.10 o 
  -4   2   2       56.07       49.93      7.04 o 
  -3   2   2      131.46      139.44      8.67 o 
  -2   2   2      122.65      126.54      7.04 o 
  -1   2   2       11.49        7.69      3.73 o 
   0   2   2      391.11      382.23     14.73 o 
   1   2   2      359.61      363.56     15.80 o 
   2   2   2       74.01       72.42      8.54 o 
   3   2   2      576.89      569.08     22.84 o 
   4   2   2       23.82       24.69     11.22 o 
   5   2   2       26.05       22.67      9.54 o 
   6   2   2        2.56       11.70     15.40 o 
   7   2   2        0.01       31.14     15.77 o 
  -8   3   2       37.62       -4.04     11.81 o 
  -7   3   2        2.10        8.89      8.80 o 
  -6   3   2        7.37       17.42      7.94 o 
  -5   3   2       61.10       58.53     11.35 o 
  -4   3   2      306.57      309.45     14.74 o 
  -3   3   2        2.78       -1.67      3.81 o 
  -2   3   2     3776.42     3467.46     92.70 o 
  -1   3   2        0.75        9.57      3.52 o 
   0   3   2     1319.64     1272.96     41.39 o 
   1   3   2     1102.54     1055.61     31.46 o 
   2   3   2        2.69       -0.35      4.56 o 
   3   3   2      190.28      179.36     14.45 o 
   4   3   2        3.01        9.68      8.39 o 
   5   3   2       35.07       46.57     12.75 o 
   6   3   2       15.98        3.00     20.44 o 
   7   3   2       36.58       24.02     16.68 o 
  -8   4   2      120.12       85.69     22.00 o 
  -7   4   2        2.99        3.54      8.62 o 
  -6   4   2      410.19      390.15     29.25 o 
  -5   4   2       38.58       45.43     10.11 o 
  -4   4   2      922.38      860.92     29.12 o 
  -3   4   2     1405.82     1348.45     40.05 o 
  -2   4   2     1729.91     1615.66     45.28 o 
  -1   4   2      537.42      528.51     16.36 o 
   0   4   2     2201.38     2108.15     56.88 o 
   1   4   2      198.57      214.62     10.04 o 
   2   4   2      734.56      728.90     25.15 o 
   3   4   2      179.48      186.64     12.82 o 
   4   4   2      133.36      137.10     18.50 o 
   5   4   2       18.24       12.84      9.21 o 
   6   4   2       18.92        8.17     12.92 o 
   7   4   2        5.60       33.10     16.65 o 
  -8   5   2       29.18       28.80     16.28 o 
  -7   5   2        9.27        3.98     12.93 o 
  -6   5   2      234.48      232.31     23.43 o 
  -5   5   2       31.44       39.84      7.88 o 
  -4   5   2      469.61      426.99     18.11 o 
  -3   5   2      168.67      165.15     10.92 o 
  -2   5   2        1.18        2.89      4.32 o 
  -1   5   2      889.22      803.48     23.56 o 
   0   5   2      386.23      411.90     15.59 o 
   1   5   2       31.72       53.01      9.25 o 
   2   5   2       18.09       11.05      5.84 o 
   3   5   2       40.74       35.16      7.51 o 
   4   5   2        8.72       11.70      8.07 o 
   5   5   2       64.07       99.67     16.55 o 
   6   5   2       15.64       51.35     17.74 o 
   7   5   2        1.29        6.42     20.04 o 
  -8   6   2        0.51       10.21     13.26 o 
  -7   6   2       13.27       19.18     13.59 o 
  -6   6   2       21.48       24.37      9.48 o 
  -5   6   2       71.30       88.51     11.31 o 
  -4   6   2        0.00        2.36      5.21 o 
  -3   6   2      329.32      318.58     13.60 o 
  -2   6   2      157.91      186.06      9.15 o 
  -1   6   2      723.07      723.73     21.87 o 
   0   6   2      446.63      452.36     20.02 o 
   1   6   2     1203.53     1190.70     35.48 o 
   2   6   2      787.95      813.62     32.28 o 
   3   6   2       69.28       80.67     11.22 o 
   4   6   2      109.05      107.20     15.42 o 
   5   6   2       62.75       45.69     15.01 o 
   6   6   2        0.53      -16.60     14.18 o 
   7   6   2        5.27        8.15     14.95 o 
  -8   7   2       21.21       13.52     13.12 o 
  -7   7   2       30.16       22.23     11.59 o 
  -6   7   2       83.74       82.28     14.25 o 
  -5   7   2      194.03      179.51     13.10 o 
  -4   7   2      342.29      317.38     15.39 o 
  -3   7   2      253.02      239.96     11.88 o 
  -2   7   2      324.94      340.27     13.11 o 
  -1   7   2      127.56      131.10      7.42 o 
   0   7   2     1221.55     1253.10     35.91 o 
   1   7   2      288.50      291.79     12.69 o 
   2   7   2      457.76      486.95     18.86 o 
   3   7   2        3.38       11.47      6.27 o 
   4   7   2        5.30        5.34      8.98 o 
   5   7   2       23.52       23.15     17.94 o 
   6   7   2        0.00       -2.61     13.13 o 
   7   7   2        0.21       -3.63     14.94 o 
  -8   8   2       14.82        9.36     13.46 o 
  -7   8   2       37.02       51.81     13.70 o 
  -6   8   2       24.89       25.53     10.47 o 
  -5   8   2      159.45      143.78     12.02 o 
  -4   8   2      137.09      140.67     11.96 o 
  -3   8   2      582.42      551.73     19.81 o 
  -2   8   2      168.64      168.81      8.96 o 
  -1   8   2      589.10      598.62     19.20 o 
   0   8   2      395.99      425.11     15.03 o 
   1   8   2      301.62      323.66     13.41 o 
   2   8   2        0.26       -2.79      4.12 o 
   3   8   2       52.37       63.47      8.69 o 
   4   8   2        0.50      -10.64      8.36 o 
   5   8   2        0.03       -7.19     10.19 o 
   6   8   2        0.34       47.88     18.94 o 
   7   8   2        0.66       -1.57     15.27 o 
  -8   9   2        3.92       -3.68     12.26 o 
  -7   9   2        0.00       -6.03     10.75 o 
  -6   9   2       71.94       88.07     15.09 o 
  -5   9   2       22.15       24.08     11.85 o 
  -4   9   2      319.74      324.59     15.90 o 
  -3   9   2       51.26       48.53      6.66 o 
  -2   9   2       37.46       34.48     10.48 o 
  -1   9   2      121.66      165.95      8.63 o 
   0   9   2      194.57      217.16     16.03 o 
   1   9   2      559.54      610.94     20.82 o 
   2   9   2      223.55      239.76     12.40 o 
   3   9   2      148.52      182.21     16.24 o 
   4   9   2      383.58      387.25     29.57 o 
   5   9   2        5.92        4.02     10.76 o 
   6   9   2       32.09       11.93     23.76 o 
   7   9   2        0.55      -22.59     15.06 o 
  -8  10   2        0.43        3.46     12.90 o 
  -7  10   2       17.68       11.65     11.82 o 
  -6  10   2        3.93       15.31     11.87 o 
  -5  10   2       14.63       12.33     16.83 o 
  -4  10   2       18.50       24.14      6.37 o 
  -3  10   2       77.55       74.21      7.44 o 
  -2  10   2       49.62       59.48      5.94 o 
  -1  10   2      282.98      280.39     11.82 o 
   0  10   2     1791.05     1918.09     53.87 o 
   1  10   2      166.62      172.81     10.66 o 
   2  10   2      698.58      718.90     25.03 o 
   3  10   2       24.63       33.19     13.26 o 
   4  10   2      379.45      331.10     24.07 o 
   5  10   2        4.53      -10.57     10.99 o 
   6  10   2      182.56      221.98     37.21 o 
   7  10   2        1.51       23.28     17.00 o 
  -8  11   2        0.84        7.40     21.42 o 
  -7  11   2        1.26       -0.19     10.68 o 
  -6  11   2        6.73        0.11      9.03 o 
  -5  11   2       18.05      -11.50      7.67 o 
  -4  11   2      133.93      134.15     20.35 o 
  -3  11   2        1.72       11.02      6.29 o 
  -2  11   2      173.01      187.63     14.79 o 
  -1  11   2        1.39        4.97      3.95 o 
   0  11   2      866.77      950.15     29.36 o 
   1  11   2      200.34      189.57     13.90 o 
   2  11   2      582.31      569.19     26.69 o 
   3  11   2        0.64        0.13      7.72 o 
   4  11   2       33.86       35.72     11.79 o 
   5  11   2       22.87       49.03     14.14 o 
   6  11   2        8.82        0.50     19.86 o 
   7  11   2        2.31       13.77     16.88 o 
  -8  12   2        1.00        8.03     16.64 o 
  -7  12   2        6.81        4.77     11.09 o 
  -6  12   2       12.72        9.30      9.84 o 
  -5  12   2       35.12       60.73     21.97 o 
  -4  12   2      218.90      186.46     15.95 o 
  -3  12   2       82.62       96.44      8.42 o 
  -2  12   2      611.00      629.05     21.62 o 
  -1  12   2      124.61      116.20      7.94 o 
   0  12   2      155.26      177.58      9.68 o 
   1  12   2        0.50       -4.55      3.94 o 
   2  12   2        0.35       -9.01      6.01 o 
   3  12   2      273.87      273.39     20.22 o 
   4  12   2      170.97      204.62     23.67 o 
   5  12   2       75.39       97.63     17.56 o 
   6  12   2      191.82      214.06     24.63 o 
  -8  13   2        1.50       -2.04     13.17 o 
  -7  13   2       17.58       24.35     12.99 o 
  -6  13   2        2.63        8.05     17.00 o 
  -5  13   2      158.29      144.92     16.41 o 
  -4  13   2        0.36        8.84      8.19 o 
  -3  13   2       10.84        8.49      6.18 o 
  -2  13   2        8.80        5.24      4.52 o 
  -1  13   2      168.93      168.53      9.63 o 
   0  13   2       29.94       28.62      5.19 o 
   1  13   2        3.03        1.99      6.29 o 
   2  13   2       13.93        9.99      7.50 o 
   3  13   2       21.87       22.31     10.02 o 
   4  13   2        3.43       -1.95      9.50 o 
   5  13   2        8.69       -2.36     11.12 o 
   6  13   2        2.01        4.97     13.16 o 
  -8  14   2        0.13        1.98     13.56 o 
  -7  14   2        8.99       10.70     13.19 o 
  -6  14   2       12.84        9.70     10.40 o 
  -5  14   2       31.23       17.29     12.52 o 
  -4  14   2       62.45       80.50     17.16 o 
  -3  14   2        0.04        9.62      7.19 o 
  -2  14   2      150.20      148.92      9.65 o 
  -1  14   2       51.92       48.06      6.27 o 
   0  14   2        6.77       -1.78      4.14 o 
   1  14   2        9.15        6.19      6.15 o 
   2  14   2      224.03      258.87     40.70 o 
   3  14   2      124.74      134.13     26.39 o 
   4  14   2      183.26      180.69     19.70 o 
   5  14   2        0.98        7.31     12.19 o 
   6  14   2       29.24       21.25     15.74 o 
  -7  15   2        0.08       -5.59     11.26 o 
  -6  15   2        4.50        1.76     10.49 o 
  -5  15   2        1.92       11.65      9.14 o 
  -4  15   2       57.68       42.60     14.67 o 
  -3  15   2      126.98      131.21     13.18 o 
  -2  15   2      354.45      397.02     16.68 o 
  -1  15   2      244.91      252.02     12.57 o 
   0  15   2       24.17       25.96      5.50 o 
   1  15   2        7.70       14.62      7.37 o 
   2  15   2       90.71       95.58     12.91 o 
   3  15   2        0.69        3.07      9.38 o 
   4  15   2       33.53       30.00     12.49 o 
   5  15   2        0.69       -8.77     10.76 o 
   6  15   2       10.15        8.55     14.80 o 
  -7  16   2        5.64        4.10     11.47 o 
  -6  16   2        0.17        4.65     10.58 o 
  -5  16   2        0.17       -6.04      8.96 o 
  -4  16   2       33.68       37.89     13.97 o 
  -3  16   2       75.69       77.23     11.33 o 
  -2  16   2       21.23       26.74     11.42 o 
  -1  16   2       25.56       31.13      5.95 o 
   0  16   2       19.17        9.00      6.70 o 
   1  16   2        0.05       -7.97      6.50 o 
   2  16   2       55.13       52.29     13.86 o 
   3  16   2        0.77       -7.71      8.36 o 
   4  16   2       30.98       27.75     17.02 o 
   5  16   2       16.27        0.57     12.31 o 
   6  16   2        0.00       -8.55     13.58 o 
  -7  17   2        1.23        5.41     12.79 o 
  -6  17   2        1.95       -2.70     10.04 o 
  -5  17   2        1.18        5.31      9.77 o 
  -4  17   2       37.86       55.17     12.14 o 
  -3  17   2       15.83       14.99      8.42 o 
  -2  17   2       42.09       53.43      9.69 o 
  -1  17   2       83.61       95.11      8.50 o 
   0  17   2      460.11      480.46     23.80 o 
   1  17   2       93.40       61.40     10.99 o 
   2  17   2      407.41      421.17     25.23 o 
   3  17   2      148.28      158.45     18.00 o 
   4  17   2       12.23       18.77     12.28 o 
   5  17   2       70.36       82.32     24.71 o 
   6  17   2        0.38       20.07     14.92 o 
  -7  18   2        7.98       17.84     14.23 o 
  -6  18   2        0.20        5.58     12.25 o 
  -5  18   2        9.39        3.02     10.41 o 
  -4  18   2       36.40        7.03      9.42 o 
  -3  18   2       10.16       16.04      9.62 o 
  -2  18   2        2.11        7.95      7.19 o 
  -1  18   2      166.06      137.37     21.40 o 
   0  18   2      164.98      161.86     14.10 o 
   1  18   2      297.04      249.36     18.36 o 
   2  18   2       15.66       -1.28     11.38 o 
   3  18   2      162.97      167.69     18.66 o 
   4  18   2        7.58        6.07     13.92 o 
   5  18   2       26.64        2.46     21.53 o 
   6  18   2        7.97       32.86     17.01 o 
  -7  19   2        1.01        1.15     13.45 o 
  -6  19   2       26.42       50.12     15.21 o 
  -5  19   2        4.12       -2.24      9.64 o 
  -4  19   2       40.15       31.25     11.63 o 
  -3  19   2       61.79       73.67     13.45 o 
  -2  19   2       88.60       76.06     11.38 o 
  -1  19   2       84.28       79.93     24.35 o 
   0  19   2       12.30       13.46      8.10 o 
   1  19   2        0.01       -7.89      6.99 o 
   2  19   2       45.74       46.43     15.98 o 
   3  19   2        0.03        6.86     10.56 o 
   4  19   2        6.13       24.24     14.23 o 
   5  19   2        3.33        2.08     13.40 o 
  -7  20   2        8.82       24.48     18.40 o 
  -6  20   2       71.08       61.75     17.43 o 
  -5  20   2       56.32       41.04     13.42 o 
  -4  20   2       93.42      106.88     31.64 o 
  -3  20   2      274.18      260.06     43.77 o 
  -2  20   2      164.33      165.18     15.28 o 
  -1  20   2     1205.46     1142.60     54.62 o 
   0  20   2      251.57      241.47     17.97 o 
   1  20   2      970.91      877.20     38.26 o 
   2  20   2       25.37       30.69     11.48 o 
   3  20   2      169.07      151.85     18.59 o 
   4  20   2        3.04       -6.08     17.90 o 
   5  20   2       23.10       30.01     15.92 o 
  -6  21   2        2.09        7.26     13.26 o 
  -5  21   2      139.93      144.67     34.90 o 
  -4  21   2       53.61       49.89     13.76 o 
  -3  21   2      419.60      397.66     27.87 o 
  -2  21   2      457.13      410.00     30.14 o 
  -1  21   2      503.20      509.15     37.60 o 
   0  21   2      658.98      652.40     37.73 o 
   1  21   2      340.91      335.91     43.49 o 
   2  21   2      300.38      309.76     23.25 o 
   3  21   2        0.60        2.71     10.71 o 
   4  21   2       68.41       67.49     16.91 o 
   5  21   2       32.57       -1.50     28.75 o 
  -6  22   2       26.21       -6.77     13.13 o 
  -5  22   2        0.90        3.99     11.41 o 
  -4  22   2      186.96      234.06     21.52 o 
  -3  22   2        4.48        8.93     11.39 o 
  -2  22   2      453.25      446.45     31.96 o 
  -1  22   2       96.08      103.41     31.19 o 
   0  22   2      390.26      424.32     30.51 o 
   1  22   2      184.67      139.24     15.74 o 
   2  22   2      125.72      131.53     22.77 o 
   3  22   2       61.96       68.80     15.65 o 
   4  22   2       41.93       34.43     15.10 o 
   5  22   2       45.34       42.31     17.21 o 
  -6  23   2        5.09       -1.92     15.86 o 
  -5  23   2       19.61       36.51     14.61 o 
  -4  23   2        9.28       10.36     11.21 o 
  -3  23   2        5.76       -8.52     15.81 o 
  -2  23   2       28.25       33.20     12.04 o 
  -1  23   2        0.09        1.40      9.85 o 
   0  23   2       23.88       28.63     13.29 o 
   1  23   2       30.69       24.72     10.60 o 
   2  23   2       19.04        0.87     10.68 o 
   3  23   2        4.21        2.72     11.96 o 
   4  23   2       28.63       17.26     14.65 o 
   5  23   2        0.34       17.35     15.73 o 
  -6  24   2        1.78        5.77     14.60 o 
  -5  24   2       73.60       66.10     22.29 o 
  -4  24   2        1.08       14.62     11.52 o 
  -3  24   2      113.59      100.20     19.03 o 
  -2  24   2        3.99       -9.88     14.10 o 
  -1  24   2      180.34      140.91     19.30 o 
   0  24   2        2.68       16.43     11.77 o 
   1  24   2       49.15       80.22     17.76 o 
   2  24   2       31.89       42.13     26.32 o 
   3  24   2        0.85        7.58     12.81 o 
   4  24   2       23.40        3.27     21.72 o 
  -5  25   2        3.72       -1.53     12.88 o 
  -4  25   2       13.54       11.66     17.52 o 
  -3  25   2       32.86       10.37     17.94 o 
  -2  25   2       12.01       28.20     12.08 o 
  -1  25   2       62.17       17.60     18.80 o 
   0  25   2       49.39       49.13     15.11 o 
   1  25   2        7.79       -5.35     23.07 o 
   2  25   2       34.04       15.88     14.18 o 
   3  25   2        0.59        7.92     12.64 o 
   4  25   2        0.31       -0.85     14.10 o 
  -5  26   2        7.54       38.39     15.83 o 
  -4  26   2        3.49        4.24     15.81 o 
  -3  26   2       40.51       60.24     17.52 o 
  -2  26   2        4.60       33.08     12.65 o 
  -1  26   2       43.40       15.40     14.10 o 
   0  26   2        0.11      -14.93      9.96 o 
   1  26   2        7.65       20.12     14.57 o 
   2  26   2        8.83       29.52     27.77 o 
   3  26   2        1.86      -17.73     11.82 o 
   4  26   2        1.25       -7.13     16.18 o 
  -5  27   2        0.51        6.05     17.82 o 
  -4  27   2       17.04       11.46     29.48 o 
  -3  27   2        9.66       -9.44     12.29 o 
  -2  27   2        0.72        7.56     11.77 o 
  -1  27   2       32.63       23.83     12.98 o 
   0  27   2        5.02       -3.44     10.46 o 
   1  27   2       16.38       13.67     13.90 o 
   2  27   2        8.88       27.24     15.33 o 
   3  27   2        3.42       22.41     18.36 o 
  -4  28   2        9.49       33.99     17.21 o 
  -3  28   2        0.25        4.29     12.90 o 
  -2  28   2       13.36       17.69     12.29 o 
  -1  28   2        2.04       35.94     20.08 o 
   0  28   2       19.85       44.84     18.37 o 
   1  28   2       23.57       42.00     16.28 o 
   2  28   2        0.29       14.61     15.94 o 
   3  28   2       29.44       38.72     19.63 o 
  -4  29   2        8.26       18.72     18.61 o 
  -3  29   2        6.56       31.28     15.40 o 
  -2  29   2        6.77       24.22     14.11 o 
  -1  29   2        2.48       17.94     30.76 o 
   0  29   2        7.03       11.29     13.74 o 
   1  29   2        3.68       14.83     15.07 o 
   2  29   2        0.69       16.22     17.82 o 
  -3  30   2        0.21        8.93     15.33 o 
  -2  30   2        0.44       30.22     14.11 o 
  -1  30   2        6.62        8.12     13.90 o 
   0  30   2        3.54       17.39     15.40 o 
   1  30   2        4.57       33.24     17.82 o 
   2  30   2        4.66       -7.98     21.79 o 
  -2  31   2        0.06       15.58     15.33 o 
  -1  31   2       11.42       23.96     16.54 o 
   0  31   2        1.32       29.91     16.00 o 
   1  31   2        0.20        7.03     15.57 o 
  -1  32   2       12.88       45.82     18.42 o 
   0  32   2        4.25        4.57     15.19 o 
  -9   0   3        0.50        0.43     17.52 o 
  -7   0   3       16.25        4.14     11.49 o 
  -5   0   3      308.42      352.48     38.45 o 
  -3   0   3      261.53      266.57     17.15 o 
  -1   0   3      180.49      179.45     18.80 o 
   1   0   3      812.55      837.89     37.33 o 
   3   0   3        0.10       -5.98      9.06 o 
   5   0   3       15.99       49.56     24.78 o 
  -9   1   3        1.61       15.37     15.91 o 
  -8   1   3        0.57       10.19     10.95 o 
  -7   1   3        9.28        3.60     10.66 o 
  -6   1   3        9.75       17.19      7.82 o 
  -5   1   3        4.56        8.21      5.65 o 
  -4   1   3        6.51        3.07      4.64 o 
  -3   1   3      354.97      426.99     50.08 o 
  -2   1   3       76.14       65.45      5.58 o 
  -1   1   3       91.20      117.07      7.02 o 
   0   1   3      145.50      155.81      7.25 o 
   1   1   3      111.85      105.34      9.15 o 
   2   1   3        6.56        5.67      5.49 o 
   3   1   3        0.00        2.56      7.40 o 
   4   1   3        3.12       10.40      9.42 o 
   5   1   3       68.82       43.83     14.20 o 
   6   1   3        0.02       -6.67     15.80 o 
  -9   2   3        1.51       -8.87     13.87 o 
  -8   2   3        5.82       12.99     10.51 o 
  -7   2   3        0.29      -11.15      7.43 o 
  -6   2   3       29.66       34.26     12.83 o 
  -5   2   3       87.18       92.10      9.78 o 
  -4   2   3      115.97      121.84     10.73 o 
  -3   2   3        0.92       10.74      4.55 o 
  -2   2   3        0.23       -0.57      6.17 o 
  -1   2   3      682.90      659.03     23.83 o 
   0   2   3       43.75       36.32      9.57 o 
   1   2   3      313.44      315.45     14.75 o 
   2   2   3        8.27        2.74      6.26 o 
   3   2   3      315.03      334.76     18.06 o 
   4   2   3       50.47       70.85     16.53 o 
   5   2   3       51.94       57.06     12.54 o 
   6   2   3        3.55       -1.92     17.98 o 
  -8   3   3        0.95       10.19     12.91 o 
  -7   3   3        4.76        9.98      9.10 o 
  -6   3   3       12.23       11.32      7.56 o 
  -5   3   3       21.15       12.81      6.39 o 
  -4   3   3      755.16      769.07     27.13 o 
  -3   3   3     1364.70     1329.69     39.62 o 
  -2   3   3      983.52      902.48     32.01 o 
  -1   3   3     2943.86     2802.22     87.74 o 
   0   3   3        0.07        3.85      3.20 o 
   1   3   3     1856.62     1848.78     60.16 o 
   2   3   3       92.06      104.81     10.97 o 
   3   3   3      511.52      537.72     23.31 o 
   4   3   3        1.53        5.14      8.31 o 
   5   3   3       17.95        4.78     11.78 o 
   6   3   3       11.63        0.82     13.70 o 
  -8   4   3        0.01        2.54     11.09 o 
  -7   4   3       11.28      -11.25      7.69 o 
  -6   4   3       45.97       41.66      9.35 o 
  -5   4   3      140.29      130.19     11.36 o 
  -4   4   3      416.51      433.52     18.25 o 
  -3   4   3      909.64      837.97     27.00 o 
  -2   4   3      227.90      236.05     10.32 o 
  -1   4   3     1149.98     1107.45     37.76 o 
   0   4   3     1002.33     1022.98     30.15 o 
   1   4   3      106.70       98.40      7.78 o 
   2   4   3      379.58      410.35     17.50 o 
   3   4   3        0.02       -3.69      8.51 o 
   4   4   3       15.60       18.26     13.07 o 
   5   4   3        5.97        8.95     11.59 o 
   6   4   3        1.60       30.91     15.44 o 
  -8   5   3        0.97       -6.44     13.50 o 
  -7   5   3        4.47        2.83      8.44 o 
  -6   5   3       18.93       11.44      7.02 o 
  -5   5   3       11.59       19.89      6.91 o 
  -4   5   3      405.15      405.08     17.69 o 
  -3   5   3      383.00      369.01     15.05 o 
  -2   5   3      264.50      275.89     15.75 o 
  -1   5   3     1910.67     1921.14     62.11 o 
   0   5   3      107.46      142.11      7.77 o 
   1   5   3     1311.67     1438.80     42.79 o 
   2   5   3       24.46       19.76      8.76 o 
   3   5   3      190.71      237.82     27.45 o 
   4   5   3        2.01       -0.39     10.10 o 
   5   5   3       12.15       18.49     12.99 o 
   6   5   3       22.85       10.93     14.25 o 
  -8   6   3        3.60        4.63     11.78 o 
  -7   6   3        0.00       -9.29      9.61 o 
  -6   6   3       18.76       13.48     10.43 o 
  -5   6   3        0.53        1.98      6.40 o 
  -4   6   3      117.88      134.26     10.25 o 
  -3   6   3      246.20      252.85     16.28 o 
  -2   6   3       46.24       51.48      5.76 o 
  -1   6   3      652.54      665.35     20.89 o 
   0   6   3       18.68       22.37      4.33 o 
   1   6   3       36.74       25.92      9.00 o 
   2   6   3       44.43       36.06      6.68 o 
   3   6   3       79.50       65.99     11.65 o 
   4   6   3       18.79       27.98     16.67 o 
   5   6   3       41.72       32.46     14.52 o 
   6   6   3        0.00       -5.31     14.05 o 
  -8   7   3        3.54        3.17     12.75 o 
  -7   7   3       27.77       13.35     10.68 o 
  -6   7   3        2.44        5.78      7.43 o 
  -5   7   3      255.97      254.84     15.24 o 
  -4   7   3      196.60      196.59     13.57 o 
  -3   7   3     1566.15     1554.48     45.80 o 
  -2   7   3     1260.84     1257.68     36.92 o 
  -1   7   3     5584.39     5722.20    150.86 o 
   0   7   3     2021.53     2145.44     59.52 o 
   1   7   3     1638.94     1770.55     51.79 o 
   2   7   3     1701.95     1725.32     52.16 o 
   3   7   3       13.14       13.89      9.13 o 
   4   7   3      257.04      261.44     22.02 o 
   5   7   3        6.83        3.49     12.38 o 
   6   7   3        3.89       -7.15     13.81 o 
  -8   8   3        6.98        7.20     12.66 o 
  -7   8   3        8.11       14.34     11.19 o 
  -6   8   3        0.09       -9.18      8.39 o 
  -5   8   3       74.08       61.79      9.16 o 
  -4   8   3      256.88      253.36     13.93 o 
  -3   8   3       23.53       18.38      6.41 o 
  -2   8   3     2402.90     2537.89     70.04 o 
  -1   8   3      341.12      344.82     13.28 o 
   0   8   3     1974.16     2142.93     59.64 o 
   1   8   3        9.26        8.94      4.84 o 
   2   8   3      325.25      343.48     19.86 o 
   3   8   3       27.26       26.59      9.52 o 
   4   8   3       48.99       35.32     12.33 o 
   5   8   3       24.95       27.03     14.02 o 
   6   8   3        0.66       -2.67     14.75 o 
  -8   9   3        0.45       -8.09     10.92 o 
  -7   9   3       28.09       36.66     12.03 o 
  -6   9   3        0.00        2.48      9.01 o 
  -5   9   3       39.90       51.53      8.90 o 
  -4   9   3        1.46        9.16      5.49 o 
  -3   9   3        1.22       -0.46      4.33 o 
  -2   9   3        0.43       -1.88      6.29 o 
  -1   9   3      405.44      420.39     16.27 o 
   0   9   3        2.50        0.94      3.95 o 
   1   9   3      103.91      118.11      8.88 o 
   2   9   3        2.24       -4.41      9.09 o 
   3   9   3        8.02       14.69      9.64 o 
   4   9   3        4.70        8.98     11.33 o 
   5   9   3       10.97       24.37     14.39 o 
   6   9   3        6.85       -8.77     14.88 o 
  -8  10   3       17.10       16.53     14.24 o 
  -7  10   3        0.01        0.81     10.63 o 
  -6  10   3       60.42       65.12     12.74 o 
  -5  10   3        8.82       11.13      6.86 o 
  -4  10   3      366.39      366.08     17.28 o 
  -3  10   3       26.89       28.67      8.00 o 
  -2  10   3     1123.09     1025.08     31.79 o 
  -1  10   3       56.63       54.38      7.44 o 
   0  10   3      103.56      101.82     10.73 o 
   1  10   3      150.22      141.36      9.79 o 
   2  10   3      155.93      182.13     29.18 o 
   3  10   3        2.54       -0.77      8.77 o 
   4  10   3      108.82      115.89     16.65 o 
   5  10   3        2.16        5.53     13.20 o 
   6  10   3       30.63       48.61     30.59 o 
  -8  11   3       15.20        3.35     15.12 o 
  -7  11   3        3.13        5.92     10.75 o 
  -6  11   3       86.86       87.13     15.50 o 
  -5  11   3        0.87       -6.42      7.91 o 
  -4  11   3       51.97       47.22      7.80 o 
  -3  11   3       22.42       26.61      6.21 o 
  -2  11   3       65.87       67.06      6.90 o 
  -1  11   3      210.23      205.65     10.66 o 
   0  11   3      154.39      159.92     12.83 o 
   1  11   3      116.18      113.33      8.87 o 
   2  11   3        0.03        0.91      6.91 o 
   3  11   3        0.71        6.29      9.01 o 
   4  11   3       15.27       26.01     12.49 o 
   5  11   3       31.82       38.19     15.19 o 
   6  11   3       47.65       68.71     18.99 o 
  -8  12   3        4.05       -6.35     12.05 o 
  -7  12   3        4.10       -2.74     10.79 o 
  -6  12   3        1.03      -12.46      9.79 o 
  -5  12   3        1.33       -8.13      8.77 o 
  -4  12   3        0.40       -2.89      5.60 o 
  -3  12   3        0.07       -0.27      4.58 o 
  -2  12   3       59.82       67.83      7.11 o 
  -1  12   3       44.05       31.02      5.33 o 
   0  12   3       13.02       16.36      5.43 o 
   1  12   3      188.68      194.79     14.49 o 
   2  12   3       10.79       -0.47      7.37 o 
   3  12   3        3.07        8.81     10.17 o 
   4  12   3       34.59       26.98     18.82 o 
   5  12   3        8.87       21.58     14.25 o 
   6  12   3        1.34      -18.22     21.62 o 
  -8  13   3        0.49       -1.55     12.54 o 
  -7  13   3        3.64        6.70     11.65 o 
  -6  13   3        2.20        3.61     10.24 o 
  -5  13   3        4.41       -2.82      7.97 o 
  -4  13   3      101.90      103.70     12.81 o 
  -3  13   3        4.30        7.43      5.65 o 
  -2  13   3       16.22       12.80      5.53 o 
  -1  13   3      176.91      194.00     10.73 o 
   0  13   3      185.72      184.57     12.04 o 
   1  13   3      412.27      411.38     29.91 o 
   2  13   3        0.90       -9.83      7.60 o 
   3  13   3      310.10      329.88     27.79 o 
   4  13   3       10.30        2.44     15.68 o 
   5  13   3      125.19      151.11     21.05 o 
   6  13   3        2.30        1.25     18.85 o 
  -8  14   3        0.10       -5.66     13.05 o 
  -7  14   3        2.22       -1.22     11.26 o 
  -6  14   3        1.10       11.52     10.98 o 
  -5  14   3        3.67       11.40      8.80 o 
  -4  14   3        0.07       -8.64      7.19 o 
  -3  14   3        5.42        3.27      5.49 o 
  -2  14   3      223.43      258.76     13.33 o 
  -1  14   3      110.17      110.07      8.69 o 
   0  14   3       49.28       53.74      7.86 o 
   1  14   3      412.81      429.80     27.37 o 
   2  14   3       17.42        3.19      8.68 o 
   3  14   3      261.10      271.31     21.76 o 
   4  14   3       72.62       49.67     16.94 o 
   5  14   3       87.42       92.03     18.27 o 
   6  14   3        0.74       17.09     20.54 o 
  -8  15   3        0.34        4.61     13.18 o 
  -7  15   3        0.52      -16.15     10.76 o 
  -6  15   3        0.68       -0.10      9.90 o 
  -5  15   3        8.90       -5.67      8.55 o 
  -4  15   3       39.16       21.06     12.82 o 
  -3  15   3      111.46      130.05     12.75 o 
  -2  15   3      177.75      168.94     16.77 o 
  -1  15   3       17.86       27.34      6.66 o 
   0  15   3      182.42      156.14     24.78 o 
   1  15   3        0.04       -8.35      7.06 o 
   2  15   3      496.91      475.68     29.88 o 
   3  15   3        0.15       -1.54     10.49 o 
   4  15   3      195.62      195.01     34.48 o 
   5  15   3       14.73       43.16     20.44 o 
   6  15   3       25.92       28.10     35.46 o 
  -7  16   3        7.22       17.18     12.35 o 
  -6  16   3       32.59       19.44     12.22 o 
  -5  16   3       35.15       31.08     10.88 o 
  -4  16   3       14.17       13.05     11.83 o 
  -3  16   3      148.55      143.76     13.74 o 
  -2  16   3       69.50       56.91      7.89 o 
  -1  16   3      190.18      202.53     12.03 o 
   0  16   3       32.02       35.72     13.67 o 
   1  16   3      292.86      333.25     21.36 o 
   2  16   3        3.73       24.36     12.38 o 
   3  16   3       25.95       16.83     11.50 o 
   4  16   3       10.17       22.55     13.11 o 
   5  16   3        0.07        2.56     15.94 o 
  -7  17   3       19.27       50.05     16.22 o 
  -6  17   3       31.64       10.21     13.10 o 
  -5  17   3      179.27      220.54     20.55 o 
  -4  17   3      134.21      152.86     27.97 o 
  -3  17   3      644.26      663.41     30.39 o 
  -2  17   3      387.13      328.42     19.02 o 
  -1  17   3      218.81      232.13     15.67 o 
   0  17   3      491.23      469.30     28.83 o 
   1  17   3       62.82       57.76     14.02 o 
   2  17   3      354.61      364.46     24.44 o 
   3  17   3       31.60       29.04     12.41 o 
   4  17   3       66.52       17.41     13.77 o 
   5  17   3        3.15        5.53     16.61 o 
  -7  18   3       47.91       41.84     15.77 o 
  -6  18   3       17.01       -5.13     10.25 o 
  -5  18   3      105.38      125.52     17.34 o 
  -4  18   3       14.65       25.10      9.92 o 
  -3  18   3      403.84      358.27     22.08 o 
  -2  18   3        2.34       -6.90      6.73 o 
  -1  18   3      400.27      426.73     28.32 o 
   0  18   3        3.78       18.53     11.29 o 
   1  18   3        0.97       -0.40      8.16 o 
   2  18   3        5.61        3.87      8.91 o 
   3  18   3        0.01       -1.68     19.93 o 
   4  18   3        0.60       15.65     16.54 o 
   5  18   3        0.00      -13.86     16.61 o 
  -7  19   3       23.99       15.14     13.66 o 
  -6  19   3       98.37       87.45     17.49 o 
  -5  19   3       30.10       25.65     11.98 o 
  -4  19   3      358.15      339.96     36.83 o 
  -3  19   3       25.52       19.53     10.30 o 
  -2  19   3      716.01      720.04     31.52 o 
  -1  19   3      152.52      168.97     14.75 o 
   0  19   3      542.96      545.53     27.32 o 
   1  19   3      406.25      396.18     24.49 o 
   2  19   3       79.75       64.01     19.92 o 
   3  19   3      275.35      250.04     23.68 o 
   4  19   3        9.16       35.97     18.97 o 
   5  19   3       14.62       30.91     26.92 o 
  -7  20   3        0.01        2.59     13.00 o 
  -6  20   3       36.37       48.48     15.18 o 
  -5  20   3        2.99       -4.14     10.63 o 
  -4  20   3       55.53       45.35     18.14 o 
  -3  20   3       98.49      123.32     14.61 o 
  -2  20   3        4.21        5.35      9.35 o 
  -1  20   3      250.09      222.77     21.29 o 
   0  20   3       37.67       24.09     11.32 o 
   1  20   3       48.26       51.03     12.43 o 
   2  20   3       65.32       77.48     14.43 o 
   3  20   3        7.89       19.38     15.80 o 
   4  20   3        9.93       -3.99     15.68 o 
   5  20   3        0.13       -0.22     19.03 o 
  -6  21   3        2.27       17.32     15.80 o 
  -5  21   3       23.16       59.25     32.70 o 
  -4  21   3        0.02        1.46      9.53 o 
  -3  21   3      189.35      246.18     19.58 o 
  -2  21   3        3.02        7.30      9.35 o 
  -1  21   3      269.68      289.47     24.58 o 
   0  21   3        9.47        7.76      8.71 o 
   1  21   3      172.55      192.36     27.42 o 
   2  21   3       29.35       27.99     11.65 o 
   3  21   3       66.57       52.44     25.64 o 
   4  21   3       13.41       18.13     18.10 o 
  -6  22   3       32.93       31.73     14.45 o 
  -5  22   3        2.60        3.15     11.56 o 
  -4  22   3       66.35       74.81     14.96 o 
  -3  22   3       30.85       33.16     14.19 o 
  -2  22   3      161.62      171.99     20.07 o 
  -1  22   3       14.66       21.49     12.11 o 
   0  22   3       12.91       41.13     14.10 o 
   1  22   3        5.69       -6.02      9.04 o 
   2  22   3        6.49       18.45     11.71 o 
   3  22   3       37.85       18.37     16.92 o 
   4  22   3        0.07       31.66     19.03 o 
  -6  23   3        1.39       13.51     13.99 o 
  -5  23   3       33.26       45.99     14.63 o 
  -4  23   3       29.58       32.85     12.77 o 
  -3  23   3       26.78       21.74     12.98 o 
  -2  23   3       24.87       16.15     11.29 o 
  -1  23   3        6.07       15.89     10.88 o 
   0  23   3        0.04       -3.19     11.29 o 
   1  23   3        3.51       10.38     10.38 o 
   2  23   3       10.23       -0.43     14.50 o 
   3  23   3        9.18        1.80     16.18 o 
   4  23   3        2.60        5.48     18.42 o 
  -6  24   3        0.03      -10.69     13.93 o 
  -5  24   3       12.73       24.88     13.97 o 
  -4  24   3        9.44       21.12     14.72 o 
  -3  24   3       38.89       43.01     32.04 o 
  -2  24   3        8.80        5.22     10.56 o 
  -1  24   3        9.15        9.35     11.17 o 
   0  24   3       16.11       51.19     15.40 o 
   1  24   3       24.82       26.57     16.22 o 
   2  24   3        0.02      -11.65     14.19 o 
   3  24   3       15.09        0.00     17.94 o 
   4  24   3       17.78       34.45     21.29 o 
  -5  25   3        1.91       17.51     13.44 o 
  -4  25   3        3.99       19.23     14.95 o 
  -3  25   3        2.73        8.82     12.38 o 
  -2  25   3        1.44       14.53     11.49 o 
  -1  25   3       26.74       40.13     15.81 o 
   0  25   3       26.33       23.93     23.50 o 
   1  25   3       10.92       17.94     20.51 o 
   2  25   3        3.91        5.37     14.96 o 
   3  25   3       11.78        6.07     17.15 o 
  -5  26   3       10.72       18.41     17.76 o 
  -4  26   3        1.51        2.55     14.46 o 
  -3  26   3        2.45        1.73     11.77 o 
  -2  26   3        0.02       -2.81     13.67 o 
  -1  26   3        7.51       15.99     20.94 o 
   0  26   3        2.90       15.38     17.09 o 
   1  26   3       47.42       35.89     23.07 o 
   2  26   3        9.47       17.20     16.83 o 
   3  26   3        1.86       16.87     20.08 o 
  -5  27   3       36.03       24.86     18.70 o 
  -4  27   3        0.36       24.63     16.89 o 
  -3  27   3       49.74       27.50     14.53 o 
  -2  27   3        9.38       15.74     16.66 o 
  -1  27   3        4.02        3.42     17.94 o 
   0  27   3       18.85       39.31     21.36 o 
   1  27   3        3.96       -3.42     19.65 o 
   2  27   3        4.63       -3.42     21.36 o 
   3  27   3       20.81       22.30     20.68 o 
  -4  28   3        7.35       14.92     16.79 o 
  -3  28   3        2.34       10.68     13.25 o 
  -2  28   3        8.44       34.18     23.07 o 
  -1  28   3        1.13       37.60     23.93 o 
   0  28   3        0.03       12.82     20.51 o 
   1  28   3        1.45       -6.84     18.80 o 
   2  28   3        4.80       10.25     24.78 o 
  -4  29   3        0.10       22.22     18.13 o 
  -3  29   3        2.66       44.43     25.64 o 
  -2  29   3        0.49       12.82     20.51 o 
  -1  29   3       10.75       37.60     23.93 o 
   0  29   3        2.52       28.20     23.93 o 
   1  29   3        0.00       -2.56     23.07 o 
  -3  30   3        5.40       42.73     27.34 o 
  -2  30   3       31.03       40.16     26.49 o 
  -1  30   3        2.35       36.74     24.78 o 
   0  30   3        4.66        5.98     21.36 o 
   1  30   3        0.81       17.09     24.78 o 
  -2  31   3        3.13        8.55     20.51 o 
  -1  31   3        3.30       62.38     28.20 o 
   0  31   3        7.69       35.89     24.78 o 
  -8   0   4       30.46       28.62     33.75 o 
  -6   0   4      114.91      115.73     29.48 o 
  -4   0   4        5.92        1.00      6.93 o 
  -2   0   4       67.12       54.47      6.70 o 
   0   0   4      546.37      475.98     23.18 o 
   2   0   4        8.12       16.58      9.00 o 
   4   0   4       35.77       70.71     17.63 o 
  -9   1   4        0.04       11.10     12.32 o 
  -8   1   4       16.97        1.32      9.85 o 
  -7   1   4        0.97       -3.05      8.31 o 
  -6   1   4       21.26       33.47      8.81 o 
  -5   1   4        0.20       -3.42      5.59 o 
  -4   1   4       40.36       53.34      7.36 o 
  -3   1   4        9.07       14.16      4.74 o 
  -2   1   4      203.05      179.92      8.66 o 
  -1   1   4      245.67      215.75     10.93 o 
   0   1   4      177.38      181.09      8.56 o 
   1   1   4      322.89      306.93     13.56 o 
   2   1   4      179.71      182.05     12.29 o 
   3   1   4        1.31        3.07     11.17 o 
   4   1   4        8.57        5.68     11.01 o 
   5   1   4       21.74       38.76     14.81 o 
  -9   2   4       11.13       -0.06     17.94 o 
  -8   2   4       13.76       21.92     11.15 o 
  -7   2   4       63.69       51.89     14.80 o 
  -6   2   4       80.96       75.96     11.84 o 
  -5   2   4       53.54       60.50      9.24 o 
  -4   2   4       74.80       63.33      8.14 o 
  -3   2   4        3.57        6.34      4.40 o 
  -2   2   4      347.90      380.60     16.97 o 
  -1   2   4       36.39       39.53      5.44 o 
   0   2   4      500.24      536.82     17.89 o 
   1   2   4        0.01        1.38      4.77 o 
   2   2   4        0.07        1.04      8.14 o 
   3   2   4        9.64       -4.43      8.98 o 
   4   2   4        6.21       10.27      9.62 o 
   5   2   4        8.76       32.53     16.61 o 
   6   2   4       32.91       59.82     32.47 o 
  -8   3   4        2.16       -0.83     12.09 o 
  -7   3   4        9.92       18.87      9.20 o 
  -6   3   4       23.88        4.74      7.82 o 
  -5   3   4       10.00       14.89      7.00 o 
  -4   3   4       51.96       60.38      8.07 o 
  -3   3   4      521.17      561.64     20.11 o 
  -2   3   4        0.90       -3.68      3.21 o 
  -1   3   4     1061.14     1105.99     38.58 o 
   0   3   4       29.27       32.21      4.36 o 
   1   3   4       27.58       28.94      9.35 o 
   2   3   4       33.53       57.99      9.37 o 
   3   3   4       62.26       72.46     10.59 o 
   4   3   4        0.05       60.34     41.44 o 
   5   3   4       62.78       87.04     21.39 o 
   6   3   4        1.00       -5.37     18.97 o 
  -8   4   4        0.25        1.64     10.40 o 
  -7   4   4        0.36      -10.66     11.60 o 
  -6   4   4       14.48       13.61      8.19 o 
  -5   4   4      143.04      149.36     12.34 o 
  -4   4   4      156.08      192.81     12.35 o 
  -3   4   4     1281.79     1233.16     47.55 o 
  -2   4   4      742.03      806.09     25.03 o 
  -1   4   4      572.27      610.88     24.11 o 
   0   4   4      629.00      638.03     34.98 o 
   1   4   4      360.41      436.26     70.20 o 
   2   4   4       54.02       64.97     17.93 o 
   3   4   4      189.86      184.60     14.68 o 
   4   4   4        1.49       -9.40     12.65 o 
   5   4   4        0.00       -1.69     16.00 o 
   6   4   4        0.61        9.42     20.84 o 
  -8   5   4        2.10       26.36     15.57 o 
  -7   5   4       11.72       17.41     10.97 o 
  -6   5   4        2.45       -2.74      7.26 o 
  -5   5   4       36.16       47.08     14.82 o 
  -4   5   4       30.55       31.38     11.83 o 
  -3   5   4       56.88       60.49      8.09 o 
  -2   5   4      393.97      423.86     15.23 o 
  -1   5   4      156.83      156.78     10.49 o 
   0   5   4      237.42      261.12     14.79 o 
   1   5   4      500.79      509.11     27.43 o 
   2   5   4       44.10       39.29     16.71 o 
   3   5   4        0.11       -7.77      8.53 o 
   4   5   4       10.86       24.78     16.24 o 
   5   5   4       22.30       26.53     20.94 o 
   6   5   4        0.40      -19.23     19.34 o 
  -8   6   4       20.77       33.06     13.87 o 
  -7   6   4        1.90       -4.33      8.92 o 
  -6   6   4      215.50      230.24     21.44 o 
  -5   6   4       19.53       21.89      7.32 o 
  -4   6   4      377.92      403.79     18.14 o 
  -3   6   4       50.63       47.75      6.49 o 
  -2   6   4      344.56      388.32     14.39 o 
  -1   6   4      148.30      168.25     11.26 o 
   0   6   4      105.83      142.61     16.49 o 
   1   6   4        5.91       10.00      6.26 o 
   2   6   4       36.95       47.36     10.32 o 
   3   6   4       47.27       16.43     24.12 o 
   4   6   4       17.20       -3.86     12.38 o 
   5   6   4        2.25       22.53     16.61 o 
   6   6   4        0.07        1.83     19.30 o 
  -8   7   4        5.13        3.23     18.58 o 
  -7   7   4       40.09       50.87     13.15 o 
  -6   7   4       60.72       92.48     20.10 o 
  -5   7   4      272.36      275.81     16.37 o 
  -4   7   4       49.81       44.63      7.86 o 
  -3   7   4      212.12      232.68     12.04 o 
  -2   7   4      317.48      319.86     13.03 o 
  -1   7   4       38.90       68.56     10.02 o 
   0   7   4      311.79      333.14     18.90 o 
   1   7   4       51.84       63.50     10.01 o 
   2   7   4      132.22      132.25     13.80 o 
   3   7   4        1.76        3.62     11.68 o 
   4   7   4       84.62       56.84     28.20 o 
   5   7   4        0.02       25.09     18.85 o 
   6   7   4        0.21       18.18     19.91 o 
  -8   8   4        0.86        2.03     11.82 o 
  -7   8   4       20.31        3.76     10.25 o 
  -6   8   4        3.00        4.99      7.99 o 
  -5   8   4       71.59       98.15     13.04 o 
  -4   8   4      169.58      159.87     14.55 o 
  -3   8   4       11.98       20.82      5.73 o 
  -2   8   4       73.95       68.90      6.51 o 
  -1   8   4        0.10        1.74      5.03 o 
   0   8   4       33.47       46.49      7.94 o 
   1   8   4       29.26       16.57      9.19 o 
   2   8   4       61.75       40.80      9.82 o 
   3   8   4       59.39       54.46     22.64 o 
   4   8   4       22.67       12.27     24.78 o 
   5   8   4       15.55       19.49     18.85 o 
   6   8   4        0.52        8.08     21.39 o 
  -8   9   4        8.63       16.81     13.42 o 
  -7   9   4       69.91       65.07     14.18 o 
  -6   9   4        3.87        3.68      8.03 o 
  -5   9   4      127.64      146.59     12.58 o 
  -4   9   4      108.47      116.03     11.35 o 
  -3   9   4       72.79       77.17     18.27 o 
  -2   9   4        1.41        4.51      4.30 o 
  -1   9   4        0.05        0.82      5.50 o 
   0   9   4       10.73        0.64      5.53 o 
   1   9   4       20.88       -0.55      8.39 o 
   2   9   4       42.79       29.75     13.13 o 
   3   9   4       12.55       14.53     13.29 o 
   4   9   4      268.05      253.79     28.58 o 
   5   9   4        1.16       16.42     17.82 o 
  -8  10   4        8.91        9.84     13.25 o 
  -7  10   4        4.62        6.73     10.30 o 
  -6  10   4       22.96       25.89     11.04 o 
  -5  10   4       67.69       75.36     10.49 o 
  -4  10   4        6.38        5.48      6.21 o 
  -3  10   4      234.60      258.37     19.08 o 
  -2  10   4        1.49       -1.31      7.28 o 
  -1  10   4       20.75       16.32      8.24 o 
   0  10   4      185.11      176.74     12.81 o 
   1  10   4        5.17        3.42      8.01 o 
   2  10   4       11.81        7.26     10.27 o 
   3  10   4        9.00       18.28     13.86 o 
   4  10   4       29.78       22.56     16.61 o 
   5  10   4       35.62       31.81     19.46 o 
  -8  11   4        1.90       -3.02     12.92 o 
  -7  11   4       17.30       11.40     11.60 o 
  -6  11   4       31.16       21.97     11.17 o 
  -5  11   4        0.23       -8.13      8.02 o 
  -4  11   4       36.76       44.81      8.34 o 
  -3  11   4        5.37       -3.16      9.25 o 
  -2  11   4      119.83      121.88     12.21 o 
  -1  11   4        0.43       -0.63      5.58 o 
   0  11   4      116.31       91.56     15.54 o 
   1  11   4      176.77      172.61     23.93 o 
   2  11   4       51.16       66.90     17.52 o 
   3  11   4       55.09       53.22     16.00 o 
   4  11   4       64.24       56.44     19.83 o 
   5  11   4       11.50       -3.53     18.61 o 
  -8  12   4       20.94       18.60     14.07 o 
  -7  12   4        0.32        1.66     10.99 o 
  -6  12   4       81.91       67.26     14.03 o 
  -5  12   4        8.54       19.90      9.77 o 
  -4  12   4       41.76       51.85      8.77 o 
  -3  12   4       13.44       12.44      6.11 o 
  -2  12   4        1.88       13.62      7.84 o 
  -1  12   4      181.68      170.32     12.88 o 
   0  12   4       43.88       31.15     12.80 o 
   1  12   4       72.50       46.14     17.09 o 
   2  12   4       88.62       85.93     17.86 o 
   3  12   4        0.79        6.68     13.25 o 
   4  12   4        2.14      -20.14     27.34 o 
   5  12   4       19.41       24.79     19.57 o 
  -8  13   4        5.56       -3.89     13.46 o 
  -7  13   4       13.65        8.14     12.02 o 
  -6  13   4       39.93       40.55     20.65 o 
  -5  13   4      107.40      143.05     15.95 o 
  -4  13   4      154.79      150.57     16.46 o 
  -3  13   4       95.37      105.80      9.88 o 
  -2  13   4      195.37      203.13     21.09 o 
  -1  13   4      140.25      133.68     12.14 o 
   0  13   4      115.78      100.02     10.99 o 
   1  13   4      289.69      280.28     32.47 o 
   2  13   4       26.86       25.80     13.74 o 
   3  13   4        0.30       12.91     13.74 o 
   4  13   4        3.50        7.64     14.57 o 
   5  13   4       14.31       16.24     19.69 o 
  -8  14   4       15.26       36.05     24.41 o 
  -7  14   4       57.90       42.02     14.39 o 
  -6  14   4       20.05        5.49     15.62 o 
  -5  14   4      177.52      226.05     19.40 o 
  -4  14   4       24.53       29.62     11.82 o 
  -3  14   4      126.57      153.25     11.55 o 
  -2  14   4       12.70        8.30      7.15 o 
  -1  14   4      272.12      249.45     16.35 o 
   0  14   4       36.47       58.97     18.80 o 
   1  14   4       26.81       54.69     18.80 o 
   2  14   4      115.06      125.64     20.31 o 
   3  14   4       16.83       11.32     14.35 o 
   4  14   4       44.17       26.49     18.36 o 
   5  14   4        0.00       -4.78     18.37 o 
  -8  15   4       14.07       17.03     14.96 o 
  -7  15   4       48.31       27.88     16.39 o 
  -6  15   4       51.67       52.58     16.42 o 
  -5  15   4       68.78       58.67     21.62 o 
  -4  15   4      206.12      213.64     17.42 o 
  -3  15   4       42.17       34.09      9.50 o 
  -2  15   4      387.43      435.23     22.50 o 
  -1  15   4      471.37      498.36     24.05 o 
   0  15   4       13.04       21.46     11.07 o 
   1  15   4      207.13      169.19     27.34 o 
   2  15   4       44.30       61.93     17.15 o 
   3  15   4      109.00      131.63     22.98 o 
   4  15   4       11.87        1.28     16.31 o 
   5  15   4       11.92      -14.56     29.05 o 
  -7  16   4        7.49       -3.54     16.14 o 
  -6  16   4        9.76      184.58     23.86 o 
  -5  16   4       26.09       12.63     20.70 o 
  -4  16   4       63.23       63.96     11.49 o 
  -3  16   4      105.61      111.82     12.97 o 
  -2  16   4       10.64       22.52      8.54 o 
  -1  16   4       95.52       86.96     23.93 o 
   0  16   4       20.90        0.78     10.83 o 
   1  16   4      232.41      202.52     29.91 o 
   2  16   4        0.06       -3.93     12.04 o 
   3  16   4      219.65      183.63     62.81 o 
   4  16   4        5.92       12.31     16.28 o 
   5  16   4       36.95       50.95     46.14 o 
  -7  17   4        0.42       15.58     19.69 o 
  -6  17   4        2.95      -10.11     10.15 o 
  -5  17   4       81.57       78.17     14.39 o 
  -4  17   4        5.96       -2.06     10.22 o 
  -3  17   4      485.22      632.33    105.11 o 
  -2  17   4       15.71       -0.42      7.55 o 
  -1  17   4      800.18      769.30     41.68 o 
   0  17   4      248.75      252.46     24.15 o 
   1  17   4      464.75      390.51     41.02 o 
   2  17   4      178.94      149.00     35.04 o 
   3  17   4       73.31       65.63     41.44 o 
   4  17   4        3.23       21.36     18.13 o 
  -7  18   4       17.43       16.82     13.70 o 
  -6  18   4       10.23       -0.19     10.92 o 
  -5  18   4       97.48      113.16     16.67 o 
  -4  18   4        6.67        9.26     11.07 o 
  -3  18   4      172.67      147.38     18.70 o 
  -2  18   4      173.36      168.40     26.37 o 
  -1  18   4      101.75      121.76     17.21 o 
   0  18   4      548.72      600.36     36.52 o 
   1  18   4        4.94       21.36     17.09 o 
   2  18   4      141.75      164.10     24.58 o 
   3  18   4        9.38       10.68     16.31 o 
   4  18   4       43.53       61.73     22.58 o 
  -7  19   4        3.21       -4.19     15.68 o 
  -6  19   4       12.26       29.48     15.71 o 
  -5  19   4       32.46       34.78     15.33 o 
  -4  19   4       39.94       42.78     17.52 o 
  -3  19   4      220.77      245.14     23.72 o 
  -2  19   4       14.90       17.94     15.38 o 
  -1  19   4      347.60      325.12     29.05 o 
   0  19   4       70.45       79.76     16.28 o 
   1  19   4      174.92      116.21     27.34 o 
   2  19   4       29.81       28.99     22.22 o 
   3  19   4       94.25      102.41     32.04 o 
   4  19   4        0.23       17.29     19.08 o 
  -7  20   4        1.61       -5.66     15.60 o 
  -6  20   4        0.59       22.07     15.94 o 
  -5  20   4        0.32        0.85     12.69 o 
  -4  20   4        3.18       11.65     12.98 o 
  -3  20   4       26.63       40.26     18.37 o 
  -2  20   4       28.20       29.05     16.24 o 
  -1  20   4      308.69      341.15     27.49 o 
   0  20   4       49.67       25.64     12.69 o 
   1  20   4      207.26      230.72     34.18 o 
   2  20   4        0.12       15.17     14.57 o 
   3  20   4       17.06       21.11     17.65 o 
   4  20   4        0.17       18.91     17.65 o 
  -6  21   4        9.36        4.62     14.11 o 
  -5  21   4        4.72        8.97     14.50 o 
  -4  21   4       12.15      -10.54     11.77 o 
  -3  21   4        0.00        0.00     15.38 o 
  -2  21   4        1.90       -5.13     13.67 o 
  -1  21   4       10.62       25.64     18.80 o 
   0  21   4       13.83       19.70     12.38 o 
   1  21   4        2.02        8.55     17.09 o 
   2  21   4       12.95       14.88     29.91 o 
   3  21   4       25.56        8.16     16.22 o 
   4  21   4        0.87       -8.05     16.54 o 
  -6  22   4       17.20        7.77     15.19 o 
  -5  22   4        1.41       12.22     14.79 o 
  -4  22   4       29.28       55.21     34.18 o 
  -3  22   4        3.80       -0.85     15.38 o 
  -2  22   4       10.37       13.67     18.80 o 
  -1  22   4      101.70      112.80     26.49 o 
   0  22   4        1.09        9.81     12.04 o 
   1  22   4       67.17       27.34     17.94 o 
   2  22   4        0.85        0.95     13.73 o 
   3  22   4        5.62      -10.64     23.93 o 
  -6  23   4        0.79       21.24     18.42 o 
  -5  23   4       16.53        7.96     14.78 o 
  -4  23   4        6.47       38.45     23.93 o 
  -3  23   4        0.48       -2.56     15.38 o 
  -2  23   4        1.42        4.27     15.38 o 
  -1  23   4        5.61       11.11     17.09 o 
   0  23   4        0.00       -1.71     12.08 o 
   1  23   4       19.34        5.11     14.95 o 
   2  23   4        0.77        6.14     14.96 o 
   3  23   4       12.23       32.57     18.68 o 
  -5  24   4       43.37       52.52     19.03 o 
  -4  24   4       26.03       74.34     28.20 o 
  -3  24   4       61.39       66.65     23.93 o 
  -2  24   4        1.54       17.09     17.09 o 
  -1  24   4       81.50       70.92     24.78 o 
   0  24   4       13.01       41.87     19.65 o 
   1  24   4       16.33       23.80     17.94 o 
   2  24   4        2.09        6.84     16.18 o 
   3  24   4        1.17       -8.66     21.36 o 
  -5  25   4        8.51       69.22     29.05 o 
  -4  25   4        4.69       20.51     22.22 o 
  -3  25   4        2.16      -19.65     15.38 o 
  -2  25   4        9.11       -1.71     17.94 o 
  -1  25   4        1.11        4.27     18.80 o 
   0  25   4        2.58       -0.85     17.09 o 
   1  25   4       10.39        9.40     19.65 o 
   2  25   4        0.34        5.98     19.65 o 
  -5  26   4        9.82       19.65     22.22 o 
  -4  26   4        0.08        3.42     19.65 o 
  -3  26   4        0.59        1.71     19.65 o 
  -2  26   4        0.45       -4.27     17.09 o 
  -1  26   4        0.77       27.34     20.51 o 
   0  26   4        3.27       10.25     18.80 o 
   1  26   4        5.40       44.43     23.07 o 
   2  26   4        2.18       20.51     22.22 o 
  -4  27   4        0.65       32.47     25.64 o 
  -3  27   4        0.38        0.85     19.65 o 
  -2  27   4        2.20       11.11     18.80 o 
  -1  27   4        0.15       -5.13     17.94 o 
   0  27   4        5.09       16.24     19.65 o 
   1  27   4       10.55      -23.93     20.51 o 
  -4  28   4       12.47       77.76     31.62 o 
  -3  28   4        2.27        5.13     21.36 o 
  -2  28   4       13.23        5.13     20.51 o 
  -1  28   4        1.49       -2.56     18.80 o 
   0  28   4        1.31       44.43     23.93 o 
   1  28   4        2.08       28.20     23.07 o 
  -3  29   4        9.89        5.98     22.22 o 
  -2  29   4        0.21        3.42     19.65 o 
  -1  29   4       11.18       11.96     20.51 o 
   0  29   4        0.43       38.45     24.78 o 
  -7   0   5        1.66       -7.26     12.69 o 
  -5   0   5      211.81      234.35     72.21 o 
  -3   0   5      186.35      214.48     26.49 o 
  -1   0   5       46.82       59.82     17.09 o 
   1   0   5       96.45       87.16     20.51 o 
   3   0   5        2.68        6.84     15.38 o 
  -8   1   5       10.50       11.03     10.97 o 
  -7   1   5        1.43       -6.49     12.61 o 
  -6   1   5        4.67       -3.11      7.52 o 
  -5   1   5        1.40        5.64      7.13 o 
  -4   1   5        0.06       -2.04      6.59 o 
  -3   1   5       94.21      108.07     24.78 o 
  -2   1   5       55.26       42.99     13.25 o 
  -1   1   5        4.12       -2.99      6.65 o 
   0   1   5       27.02       33.48      9.85 o 
   1   1   5      171.87      177.28     40.59 o 
   2   1   5       58.67       39.78     12.90 o 
   3   1   5      268.27      310.61     27.49 o 
   4   1   5       43.08       43.32     19.23 o 
  -8   2   5        0.08       11.78     11.03 o 
  -7   2   5        1.42       21.40     10.99 o 
  -6   2   5       31.45       27.42      9.06 o 
  -5   2   5       36.95       20.58     11.47 o 
  -4   2   5       40.51       51.74      9.29 o 
  -3   2   5       11.25       16.29      9.96 o 
  -2   2   5       76.53       68.66     23.07 o 
  -1   2   5       60.93       68.96     11.68 o 
   0   2   5       35.28       29.03      9.35 o 
   1   2   5       34.82       31.48     11.43 o 
   2   2   5       13.58       10.44     13.67 o 
   3   2   5        0.80       27.71     12.04 o 
   4   2   5       20.53       26.49     19.65 o 
  -8   3   5       10.27      -11.23     10.17 o 
  -7   3   5        0.00       -0.65      8.87 o 
  -6   3   5       14.94       14.11      8.75 o 
  -5   3   5       26.86       43.32     10.15 o 
  -4   3   5      140.37      173.46     14.05 o 
  -3   3   5      225.92      225.77     14.71 o 
  -2   3   5      120.21      110.92     37.17 o 
  -1   3   5       38.22       58.96     21.79 o 
   0   3   5       74.28      108.58     29.91 o 
   1   3   5        0.07        2.44      8.39 o 
   2   3   5      391.75      400.01     41.02 o 
   3   3   5        2.92       11.38     11.43 o 
  -8   4   5       15.01        3.62     11.33 o 
  -7   4   5        5.90      -12.05      8.63 o 
  -6   4   5        2.03       10.64      8.49 o 
  -5   4   5       91.82      104.65     13.08 o 
  -4   4   5       10.77        0.48      6.60 o 
  -3   4   5      374.11      360.51     35.83 o 
  -2   4   5        0.75        6.78      8.62 o 
  -1   4   5      410.52      418.38     26.50 o 
   0   4   5      153.71      167.26     17.76 o 
   1   4   5       86.69       85.38     14.96 o 
   2   4   5       33.74       66.60     14.72 o 
   3   4   5       21.00       36.37     13.74 o 
  -8   5   5        4.18       -7.95     10.81 o 
  -7   5   5        6.28       -4.77     10.36 o 
  -6   5   5        0.61      -12.28      8.19 o 
  -5   5   5        9.42       -1.81      7.54 o 
  -4   5   5      199.90      177.23     15.43 o 
  -3   5   5       22.10       28.37      7.11 o 
  -2   5   5      187.59      196.54     16.52 o 
  -1   5   5       29.24       34.61     10.27 o 
   0   5   5        0.93       -8.15      7.79 o 
   1   5   5      205.77      215.44     28.63 o 
   2   5   5       71.12       44.44     21.79 o 
   3   5   5      291.59      252.08     34.18 o 
   5   5   5       80.31       90.58     38.45 o 
  -8   6   5        3.20       -0.54     14.57 o 
  -7   6   5        7.87       13.27     10.88 o 
  -6   6   5        1.25       22.81     18.39 o 
  -5   6   5        0.32        7.20      7.99 o 
  -4   6   5        1.11        4.65      7.02 o 
  -3   6   5      108.98      100.33     10.63 o 
  -2   6   5        6.24        8.28      6.20 o 
  -1   6   5      172.78      157.60     16.79 o 
   0   6   5      487.29      448.27     55.12 o 
   1   6   5       16.79       37.35     11.29 o 
   2   6   5      364.37      403.55     29.87 o 
   5   6   5        0.01      -12.82     25.64 o 
  -8   7   5        2.58      -14.75     12.48 o 
  -7   7   5       11.46        2.73     11.64 o 
  -6   7   5        1.01       -5.68      8.54 o 
  -5   7   5       70.04       70.45     12.16 o 
  -4   7   5       98.10       87.47     13.37 o 
  -3   7   5       93.47      111.07     21.79 o 
  -2   7   5      359.49      364.25     21.00 o 
  -1   7   5      167.16      218.33     16.21 o 
   0   7   5      509.86      486.58     33.95 o 
   1   7   5       21.03        5.55      9.83 o 
   2   7   5      711.48      728.62     41.57 o 
   4   7   5      218.13      298.23     52.13 o 
   5   7   5       33.54       98.27     39.31 o 
  -8   8   5        2.88       23.07     16.41 o 
  -7   8   5        0.28      -16.31     10.88 o 
  -6   8   5       21.12       31.04     11.13 o 
  -5   8   5        8.03       -3.29      7.91 o 
  -4   8   5       24.49       39.48      9.56 o 
  -3   8   5      255.57      278.98     17.16 o 
  -2   8   5        9.51        1.33      6.35 o 
  -1   8   5      252.21      277.23     23.48 o 
   0   8   5       49.59       44.78     19.65 o 
   1   8   5        4.65       10.25      8.39 o 
   2   8   5       51.37       17.94     17.94 o 
   4   8   5       15.46       39.31     27.34 o 
   5   8   5       79.97       51.27     34.18 o 
  -8   9   5        1.13       19.46     15.57 o 
  -7   9   5       38.80       25.76     14.19 o 
  -6   9   5       11.85       -4.16      8.60 o 
  -5   9   5       59.34       64.30     13.34 o 
  -4   9   5       32.81       29.26     13.85 o 
  -3   9   5       40.46       57.02     15.65 o 
  -2   9   5       12.48        0.08      7.01 o 
  -1   9   5      402.30      377.64     19.81 o 
   0   9   5        2.93        9.87      7.52 o 
   1   9   5      120.49      120.85     13.22 o 
   2   9   5       34.04       38.45     21.36 o 
   4   9   5       37.59       54.69     30.76 o 
   5   9   5        5.65       65.80     36.74 o 
  -8  10   5        7.00       -2.81     14.36 o 
  -7  10   5       32.97       29.09     21.36 o 
  -6  10   5       23.66       35.99     11.35 o 
  -5  10   5       31.09       35.98     11.30 o 
  -4  10   5       10.28       11.04      7.65 o 
  -3  10   5      153.09      172.63     14.24 o 
  -2  10   5       16.23       13.95      7.87 o 
  -1  10   5       69.18       47.94      9.15 o 
   0  10   5        0.65       -0.35      6.95 o 
   1  10   5       37.49       19.13     10.83 o 
   2  10   5        2.92       -4.27     10.88 o 
   4  10   5        0.14       23.93     29.05 o 
   5  10   5        0.74        5.98     32.47 o 
  -8  11   5        1.49        4.36     14.46 o 
  -7  11   5       11.76       15.81     14.16 o 
  -6  11   5        0.16       -9.94     10.56 o 
  -5  11   5       40.29       27.37     14.09 o 
  -4  11   5       11.74        6.09      7.77 o 
  -3  11   5       78.93       90.43     16.68 o 
  -2  11   5        0.05        7.10      6.91 o 
  -1  11   5      164.48      154.10     15.98 o 
   0  11   5        6.90        4.48      7.69 o 
   1  11   5        1.02        1.04     10.88 o 
   2  11   5       34.63       26.17     12.98 o 
   4  11   5       14.39      -28.20     18.80 o 
  -8  12   5        0.15        7.18     30.34 o 
  -7  12   5       83.62       60.75     18.07 o 
  -6  12   5        0.84        9.33     11.68 o 
  -5  12   5       59.39       63.28     12.31 o 
  -4  12   5        0.22       -0.08      8.01 o 
  -3  12   5       21.20       13.59     10.45 o 
  -2  12   5       68.27       61.38     10.47 o 
  -1  12   5        0.02        1.45     12.23 o 
   0  12   5        1.16       -6.55      7.31 o 
   1  12   5       15.41       10.70     11.43 o 
   2  12   5        5.43        0.85     16.24 o 
   3  12   5        0.30      -10.25     13.90 o 
   4  12   5        7.40       40.16     29.91 o 
  -8  13   5        8.63       18.41     16.61 o 
  -7  13   5       15.17       18.15     14.96 o 
  -6  13   5       41.53       74.46     42.73 o 
  -5  13   5        7.21       17.09     11.68 o 
  -4  13   5      244.94      298.34     21.98 o 
  -3  13   5        0.52      -10.19      6.79 o 
  -2  13   5      119.94      129.88     13.18 o 
  -1  13   5        2.13       10.06      7.86 o 
   0  13   5        2.73       -5.47      9.95 o 
   1  13   5        2.29       14.10     14.95 o 
   2  13   5       66.55       57.25     21.36 o 
   3  13   5        2.84       15.33     16.54 o 
   4  13   5       15.83        5.13     24.78 o 
  -7  14   5       38.76       37.38     32.04 o 
  -6  14   5        7.02       -1.60     11.77 o 
  -5  14   5      111.96      154.27     39.31 o 
  -4  14   5       45.16       44.55     10.54 o 
  -3  14   5       66.86       94.33     12.66 o 
  -2  14   5       10.53      -11.96     11.96 o 
  -1  14   5        0.45        7.35      7.77 o 
   0  14   5       75.43       80.25     15.68 o 
   1  14   5       10.08        7.95     11.68 o 
   2  14   5       25.91       25.64     19.65 o 
   3  14   5        7.57       -7.25     14.96 o 
   4  14   5        3.33       41.02     31.62 o 
  -7  15   5        8.51       18.97     31.19 o 
  -6  15   5       16.73       29.86     15.33 o 
  -5  15   5       71.63       66.05     17.52 o 
  -4  15   5       15.61        5.51      8.88 o 
  -3  15   5      147.58      175.41     15.56 o 
  -2  15   5       41.72       37.58     12.28 o 
  -1  15   5       21.97        8.17     10.83 o 
   0  15   5       47.41       35.08     15.81 o 
   1  15   5        8.95       -8.57     10.46 o 
   2  15   5        5.64       17.94     20.51 o 
   3  15   5       12.26       15.64     15.80 o 
   4  15   5        1.99       16.24     26.49 o 
  -7  16   5       47.98       61.47     18.89 o 
  -6  16   5        0.04       -0.88     12.04 o 
  -5  16   5       39.86       62.18     16.89 o 
  -4  16   5        4.77       -2.10     10.56 o 
  -3  16   5       72.28       79.72     12.12 o 
  -2  16   5       76.32       87.00     12.47 o 
  -1  16   5       17.77       10.99     10.56 o 
   0  16   5       18.40       27.32     12.52 o 
   1  16   5       43.65       56.60     15.68 o 
   2  16   5        1.38       -5.13     20.51 o 
   3  16   5        9.17       30.54     18.36 o 
   4  16   5        5.03       47.00     31.62 o 
  -7  17   5       58.02       44.38     18.07 o 
  -6  17   5       18.45       24.13     15.38 o 
  -5  17   5      457.54      563.45     69.22 o 
  -4  17   5       11.74       22.45     12.38 o 
  -3  17   5     1190.00     1111.98     44.71 o 
  -2  17   5        1.94       -0.29     17.52 o 
  -1  17   5      599.63      479.49     49.56 o 
   0  17   5        0.37       -2.73     10.56 o 
   1  17   5      165.80      122.91     24.78 o 
   2  17   5        0.00       37.60     21.36 o 
   3  17   5       22.02       33.18     17.38 o 
   4  17   5        3.47       13.67     19.34 o 
  -7  18   5        0.07      -12.54     14.79 o 
  -6  18   5       10.20       -6.47     12.65 o 
  -5  18   5       21.61       13.88     13.74 o 
  -4  18   5        0.03        3.18     11.77 o 
  -3  18   5       55.95       58.14     14.50 o 
  -2  18   5       43.47       41.97     18.37 o 
  -1  18   5      135.56      111.01     17.82 o 
   0  18   5       84.90       45.14     15.33 o 
   1  18   5      191.81      152.47     32.90 o 
   2  18   5       42.50       49.56     23.07 o 
   3  18   5        8.57       11.96     21.36 o 
  -7  19   5        0.59       -4.27     16.00 o 
  -6  19   5       20.72       44.43     18.13 o 
  -5  19   5        1.43       15.69     14.11 o 
  -4  19   5       30.71       27.20     13.86 o 
  -3  19   5        0.65       -5.57     10.56 o 
  -2  19   5       59.77       73.94     24.35 o 
  -1  19   5       16.14       20.14     12.65 o 
   0  19   5       51.17       80.29     43.58 o 
   1  19   5        5.37       18.89     13.35 o 
   2  19   5        1.95       35.30     15.19 o 
   3  19   5        0.04       10.25     23.93 o 
  -6  20   5       12.22       39.13     17.15 o 
  -5  20   5        4.96       10.82     17.09 o 
  -4  20   5       74.40       71.30     17.82 o 
  -3  20   5        7.44        5.13     15.38 o 
  -2  20   5      142.44      143.56     29.05 o 
  -1  20   5       47.65       37.49     13.74 o 
   0  20   5       15.25        6.45     13.25 o 
   1  20   5       16.24       -2.25     17.09 o 
   2  20   5        0.05        8.92     22.64 o 
   3  20   5       21.12       50.42     28.20 o 
  -6  21   5        0.92       10.67     15.94 o 
  -5  21   5       10.82       -8.49     13.59 o 
  -4  21   5       14.73       11.89     14.19 o 
  -3  21   5        4.49       -2.56     16.24 o 
  -2  21   5       21.18       29.91     18.80 o 
  -1  21   5       17.22       14.87     12.52 o 
   0  21   5        1.57        3.52     12.98 o 
   1  21   5       15.21       17.91     14.72 o 
   2  21   5        4.43       15.33     15.40 o 
   3  21   5        8.53       -4.27     22.22 o 
  -6  22   5        1.56        6.60     16.22 o 
  -5  22   5        0.48       -1.22     17.52 o 
  -4  22   5        7.97       63.23     23.93 o 
  -3  22   5        6.99        5.13     17.94 o 
  -2  22   5       52.57       48.71     22.22 o 
  -1  22   5        6.60        1.71     15.38 o 
   0  22   5       10.30       29.12     15.40 o 
   1  22   5        0.05       -8.19     12.98 o 
   2  22   5        1.87       -8.21     13.86 o 
  -5  23   5        5.14       12.06     15.33 o 
  -4  23   5        2.53       -3.42     19.65 o 
  -3  23   5       12.26       21.36     19.65 o 
  -2  23   5        0.20        4.27     17.09 o 
  -1  23   5        4.23        6.84     17.09 o 
   0  23   5        5.03       14.65     14.19 o 
   1  23   5        2.29        7.92     14.72 o 
   2  23   5        6.80       13.13     16.18 o 
  -5  24   5        1.31        9.40     22.22 o 
  -4  24   5        8.03       22.22     23.07 o 
  -3  24   5        0.19       18.80     19.65 o 
  -2  24   5       30.07       43.58     21.36 o 
  -1  24   5        6.44        1.71     17.94 o 
   0  24   5       11.34       11.11     17.94 o 
   1  24   5       26.37       15.59     27.77 o 
   2  24   5        5.39       18.55     17.82 o 
  -5  25   5        5.04       32.47     24.78 o 
  -4  25   5        0.08       -8.55     16.24 o 
  -3  25   5        0.03       27.34     20.51 o 
  -2  25   5        0.21        6.84     19.65 o 
  -1  25   5       47.82       82.03     27.34 o 
   0  25   5        0.69       36.74     23.07 o 
   1  25   5       45.96       73.49     20.54 o 
  -4  26   5        4.76       15.38     23.07 o 
  -3  26   5        0.12       29.91     21.36 o 
  -2  26   5        4.44       13.67     21.36 o 
  -1  26   5        0.26       11.11     20.51 o 
   0  26   5        2.54       15.38     20.51 o 
   1  26   5        1.48       34.18     26.49 o 
  -3  27   5        7.09       48.71     25.64 o 
  -2  27   5        0.00       52.98     24.78 o 
  -1  27   5        0.30      -18.80     17.94 o 
   0  27   5        0.98       47.85     24.78 o 
  -2  28   5        0.15       41.02     25.64 o 
  -1  28   5      138.57      186.28     38.45 o 
  -8   0   6       13.13      -17.94     17.94 o 
  -6   0   6       62.61       92.29     25.64 o 
  -4   0   6      106.66      123.05     25.64 o 
  -2   0   6      769.23      810.08     60.67 o 
   0   0   6     1259.61     1401.41     94.85 o 
   2   0   6      263.94      414.44     47.00 o 
   4   0   6       85.69       35.89     23.93 o 
  -8   1   6        0.93       -5.00     19.23 o 
  -7   1   6        0.03       -7.26     12.08 o 
  -6   1   6        0.00        2.14     12.69 o 
  -5   1   6       23.83       29.37     12.38 o 
  -4   1   6        6.99       -6.95      9.35 o 
  -3   1   6       98.28       98.74     15.71 o 
  -2   1   6       19.59       35.35     37.17 o 
  -1   1   6      171.40      223.36     21.12 o 
   0   1   6      354.33      365.99     28.70 o 
   1   1   6      112.08      107.53     18.37 o 
   2   1   6      139.35      150.37     21.44 o 
   3   1   6        2.12       -0.74     17.94 o 
   4   1   6        0.31       17.86     15.94 o 
  -8   2   6        9.46        5.13     15.11 o 
  -7   2   6        0.03       -7.14     11.96 o 
  -6   2   6       93.20      105.62     29.48 o 
  -5   2   6        3.20       -0.16     11.07 o 
  -4   2   6      155.96      181.39     20.24 o 
  -3   2   6        1.17        8.92     14.10 o 
  -2   2   6      316.85      428.31     38.45 o 
  -1   2   6      204.26      242.08     22.33 o 
   0   2   6      236.89      256.40     32.47 o 
   1   2   6      245.40      326.62     54.69 o 
   2   2   6        0.17        9.71     13.25 o 
   3   2   6       97.02      119.36     21.44 o 
   4   2   6        0.00        0.85     20.51 o 
  -8   3   6        0.16      -15.60     23.93 o 
  -7   3   6       17.48       12.87     14.11 o 
  -6   3   6        8.47       -4.47     11.68 o 
  -5   3   6      228.52      272.98     25.07 o 
  -4   3   6        0.00       -2.48     15.38 o 
  -3   3   6      422.86      425.43     29.30 o 
  -2   3   6      129.35      123.88     17.21 o 
  -1   3   6      777.84      690.12     44.01 o 
   0   3   6       86.56       82.03     16.61 o 
   1   3   6      846.02      924.79    170.48 o 
   2   3   6       27.41       21.79     17.52 o 
   3   3   6       73.40       97.78     19.91 o 
   4   3   6        9.58       22.22     22.22 o 
  -8   4   6        0.28      -10.44     17.09 o 
  -7   4   6        2.23       -4.23     11.68 o 
  -6   4   6       88.47      114.73     20.08 o 
  -5   4   6       15.99        8.12     12.08 o 
  -4   4   6      776.34      845.54     45.01 o 
  -3   4   6        3.32        5.98      9.67 o 
  -2   4   6     1839.91     1699.11     75.82 o 
  -1   4   6      283.75      253.30     23.57 o 
   0   4   6     1239.90     1166.23     58.57 o 
   1   4   6      137.67      131.30     24.35 o 
   2   4   6      261.31      292.39     27.72 o 
   3   4   6       11.54       11.96     19.65 o 
   4   4   6       40.14       16.24     21.36 o 
  -8   5   6        0.13       26.19     16.18 o 
  -7   5   6        0.38        2.76     12.98 o 
  -6   5   6        2.63        7.75     12.38 o 
  -5   5   6       42.59       23.41     21.79 o 
  -4   5   6       36.25       14.44     11.43 o 
  -3   5   6       18.15       -1.56     13.25 o 
  -2   5   6      204.89      205.88     20.54 o 
  -1   5   6       41.74       36.03     12.98 o 
   0   5   6      182.97      200.72     21.65 o 
   1   5   6      198.63      243.04     24.33 o 
   2   5   6       37.72       32.85     14.11 o 
   3   5   6       27.30       35.04     23.93 o 
   4   5   6        0.33        1.71     20.51 o 
  -8   6   6        1.95        7.36     14.72 o 
  -7   6   6       14.84       15.56     14.72 o 
  -6   6   6       21.42       15.69     14.19 o 
  -5   6   6        6.20       -0.68     10.56 o 
  -4   6   6       39.68       55.46     13.59 o 
  -3   6   6       38.79       25.14     17.52 o 
  -2   6   6      139.44      155.03     18.13 o 
  -1   6   6       87.82       84.87     15.11 o 
   0   6   6       79.61       73.43     15.68 o 
   1   6   6      434.52      438.21     32.89 o 
   2   6   6       11.33       35.16     20.08 o 
   3   6   6      402.39      470.84     55.54 o 
   4   6   6        7.79        0.00     22.22 o 
  -8   7   6       11.55       14.53     19.65 o 
  -7   7   6       12.70        1.75     16.66 o 
  -6   7   6       98.93      103.83     18.73 o 
  -5   7   6       40.56       74.60     16.28 o 
  -4   7   6      151.71      136.30     18.13 o 
  -3   7   6      245.19      212.86     21.15 o 
  -2   7   6       18.21       20.44     20.94 o 
  -1   7   6      246.56      264.99     24.08 o 
   0   7   6       55.68       38.82     13.25 o 
   1   7   6       10.12      -10.97     12.82 o 
   2   7   6       34.06       -8.55     17.94 o 
   3   7   6        0.02       -3.42     17.94 o 
   4   7   6        2.68       51.27     26.49 o 
  -8   8   6        3.14       18.80     19.65 o 
  -7   8   6        2.91       11.78     13.86 o 
  -6   8   6       12.94       33.33     14.50 o 
  -5   8   6       19.76       42.42     31.19 o 
  -4   8   6        3.64       -6.84      9.06 o 
  -3   8   6       41.99       44.43     13.90 o 
  -2   8   6        0.63        2.93     10.25 o 
  -1   8   6       68.72      113.27     17.63 o 
   0   8   6       35.45       37.62     26.92 o 
   1   8   6        1.32        1.09     11.17 o 
   2   8   6        0.08        0.00     16.24 o 
   3   8   6       11.04       16.24     19.65 o 
   4   8   6        9.62       21.36     23.07 o 
  -8   9   6        0.08       23.07     21.36 o 
  -7   9   6        0.46        7.69     19.65 o 
  -6   9   6        2.85      -14.45      9.63 o 
  -5   9   6        4.56       -2.09     12.04 o 
  -4   9   6        4.59        0.00      9.67 o 
  -3   9   6        0.01       -9.70      9.35 o 
  -2   9   6        8.32        4.59     11.43 o 
  -1   9   6       18.43       23.68     19.65 o 
   0   9   6       73.02       81.95     17.24 o 
   1   9   6       36.02       34.18     21.36 o 
   2   9   6       80.93       79.47     27.34 o 
   3   9   6       18.46       49.56     23.93 o 
   4   9   6        1.67       29.05     24.78 o 
  -8  10   6       11.79       16.24     22.22 o 
  -7  10   6        5.09       -7.69     16.24 o 
  -6  10   6       17.77       -2.89     17.52 o 
  -5  10   6        8.76       18.61     13.25 o 
  -4  10   6       15.69       13.67     12.08 o 
  -3  10   6       54.09       45.24     17.09 o 
  -2  10   6       21.61       12.52     12.04 o 
  -1  10   6      194.33      216.78     29.48 o 
   0  10   6        0.07       -0.25     10.22 o 
   1  10   6       72.79       85.45     26.49 o 
   2  10   6       13.58       27.34     21.36 o 
   3  10   6        6.38       21.36     20.51 o 
   4  10   6        0.00       27.34     23.93 o 
  -8  11   6        5.68       19.65     23.07 o 
  -7  11   6        1.15       10.25     18.80 o 
  -6  11   6        1.24       26.15     13.59 o 
  -5  11   6       13.43        4.01     14.53 o 
  -4  11   6        0.86       -3.13     10.68 o 
  -3  11   6        0.36       17.85     11.43 o 
  -2  11   6        0.13        2.30     10.83 o 
  -1  11   6        2.59       19.05     11.29 o 
   0  11   6       63.13       43.90     14.35 o 
   1  11   6       34.37       26.49     22.22 o 
   2  11   6       33.82       34.18     23.07 o 
   3  11   6        0.00       19.65     23.93 o 
  -7  12   6       14.93        5.98     19.65 o 
  -6  12   6        0.02       -5.98     15.38 o 
  -5  12   6        2.14      -20.75     19.65 o 
  -4  12   6        1.09       -4.52     13.67 o 
  -3  12   6       11.34       14.70     11.96 o 
  -2  12   6        0.06       -9.11      9.96 o 
  -1  12   6       10.90        1.28     10.43 o 
   0  12   6        1.93       29.05     20.51 o 
   1  12   6       11.27      -13.67     16.24 o 
   2  12   6        4.84       29.05     21.36 o 
   3  12   6        7.92       17.94     23.93 o 
  -7  13   6        4.67        3.16     13.43 o 
  -6  13   6       16.76       27.38     15.07 o 
  -5  13   6       18.96       28.63     13.29 o 
  -4  13   6       13.44       13.30     12.38 o 
  -3  13   6        3.43       22.10     28.20 o 
  -2  13   6       17.50       -0.67     11.17 o 
  -1  13   6       22.65       23.68     19.65 o 
   0  13   6        8.00       11.11     17.94 o 
   1  13   6       92.85      122.20     32.47 o 
   2  13   6        0.12        3.42     20.51 o 
   3  13   6        1.03       21.36     23.93 o 
  -7  14   6        3.87       13.67     20.51 o 
  -6  14   6        3.67       13.82     14.11 o 
  -5  14   6       23.55        7.85     12.90 o 
  -4  14   6        0.05        0.88     11.77 o 
  -3  14   6       41.42       37.36     17.52 o 
  -2  14   6       41.00       25.68     16.66 o 
  -1  14   6      165.92      154.67     31.62 o 
   0  14   6       67.93       45.29     22.22 o 
   1  14   6       27.35       29.91     23.07 o 
   2  14   6       16.60       16.24     21.36 o 
   3  14   6        1.07       16.24     20.51 o 
  -7  15   6       41.84       63.18     20.31 o 
  -6  15   6       67.97       88.09     48.28 o 
  -5  15   6      113.56      121.68     20.24 o 
  -4  15   6      103.16       91.05     17.21 o 
  -3  15   6       26.29       -2.14     10.88 o 
  -2  15   6       66.85       59.26     15.33 o 
  -1  15   6        0.10      -17.09     14.53 o 
   0  15   6       87.32       29.91     24.78 o 
   1  15   6        5.22       -3.42     17.94 o 
   2  15   6       29.08       10.25     23.07 o 
   3  15   6        1.00        2.56     22.22 o 
  -7  16   6        0.71        6.05     14.78 o 
  -6  16   6        1.86       -5.47     13.50 o 
  -5  16   6        4.82       22.87     26.49 o 
  -4  16   6        3.55       -1.41      9.84 o 
  -3  16   6       12.28       15.82     12.29 o 
  -2  16   6        0.08        3.42     17.09 o 
  -1  16   6       11.35       21.36     19.65 o 
   0  16   6       14.01       23.07     22.22 o 
   1  16   6       15.75       30.76     23.93 o 
   2  16   6        0.11       23.93     23.07 o 
   3  16   6       42.12       53.83     29.05 o 
  -7  17   6        0.04       16.00     17.40 o 
  -6  17   6        3.64        2.93     14.72 o 
  -5  17   6        3.03       13.27     14.11 o 
  -4  17   6       12.41        5.42     12.38 o 
  -3  17   6        9.48       -3.06     11.43 o 
  -2  17   6       38.81       35.89     20.51 o 
  -1  17   6       15.23       25.64     22.22 o 
   0  17   6        2.24      -15.38     19.65 o 
   1  17   6       22.41        1.71     20.51 o 
   2  17   6        5.55       17.94     24.78 o 
  -6  18   6        0.00       -9.67     15.81 o 
  -5  18   6        5.43       10.89     13.55 o 
  -4  18   6        0.31        2.60     13.59 o 
  -3  18   6        0.43        1.89     12.98 o 
  -2  18   6       59.39       47.85     23.07 o 
  -1  18   6       16.26       22.22     20.51 o 
   0  18   6      102.90      118.78     33.33 o 
   1  18   6       12.86       11.96     21.36 o 
   2  18   6        3.82       12.82     23.93 o 
  -6  19   6        0.43       17.71     15.40 o 
  -5  19   6       67.35       38.24     16.61 o 
  -4  19   6        3.57       19.65     15.11 o 
  -3  19   6       12.35       10.25     18.80 o 
  -2  19   6        1.56       36.74     22.22 o 
  -1  19   6        1.73       10.25     19.65 o 
   0  19   6        0.01       -5.13     18.80 o 
   1  19   6        0.42      -11.11     20.51 o 
   2  19   6        6.74       97.41     33.33 o 
  -6  20   6        0.14      -18.89     13.28 o 
  -5  20   6       14.20       37.92     16.00 o 
  -4  20   6        1.58       16.24     21.36 o 
  -3  20   6        2.46       -5.98     16.24 o 
  -2  20   6       12.24       30.76     20.51 o 
  -1  20   6        2.29       -0.85     20.51 o 
   0  20   6       13.27       22.22     23.93 o 
   1  20   6        4.24       37.60     24.78 o 
   2  20   6        0.60        8.55     23.93 o 
  -5  21   6       15.88       -2.99     15.81 o 
  -4  21   6        1.53       13.67     20.51 o 
  -3  21   6       92.51       82.89     26.49 o 
  -2  21   6        7.68       -3.42     17.94 o 
  -1  21   6       66.08       43.58     23.07 o 
   0  21   6        0.27      -22.22     19.65 o 
   1  21   6        0.09        0.85     23.93 o 
  -5  22   6        0.30       17.09     23.93 o 
  -4  22   6       15.88       29.05     23.93 o 
  -3  22   6        5.87       23.07     20.51 o 
  -2  22   6       21.36       41.02     21.36 o 
  -1  22   6        0.13       36.74     23.07 o 
   0  22   6       13.88       15.38     25.64 o 
   1  22   6        1.50       -3.42     22.22 o 
  -5  23   6        4.47        4.27     23.93 o 
  -4  23   6        1.66      -17.94     21.36 o 
  -3  23   6       36.42       25.64     22.22 o 
  -2  23   6       11.61       52.13     23.07 o 
  -1  23   6       42.75       48.71     23.93 o 
   0  23   6       15.28       85.45     31.62 o 
   1  23   6        6.76       34.18     29.91 o 
  -4  24   6       27.47       35.89     26.49 o 
  -3  24   6        0.37       19.65     23.07 o 
  -2  24   6       34.91       59.82     25.64 o 
  -1  24   6        0.60        3.42     19.65 o 
   0  24   6       18.99       -5.13     24.78 o 
  -3  25   6        0.14        2.56     22.22 o 
  -2  25   6        1.22       14.53     20.51 o 
  -1  25   6        0.00       14.53     21.36 o 
  -2  26   6       31.81       45.29     27.34 o 
  -7   0   7       75.52       75.20     27.34 o 
  -5   0   7      261.90      229.86     34.18 o 
  -3   0   7     1011.33      928.00     70.07 o 
  -1   0   7      923.57      921.17     70.92 o 
   1   0   7      135.79      106.81     28.20 o 
   3   0   7       39.58       16.24     23.07 o 
  -8   1   7        0.79       11.67     16.66 o 
  -7   1   7       68.28       91.53     29.05 o 
  -6   1   7       17.39       21.42     13.50 o 
  -5   1   7       99.05       87.01     25.64 o 
  -4   1   7      137.47      137.58     19.94 o 
  -3   1   7       48.91       36.59     12.98 o 
  -2   1   7      263.20      296.73     29.05 o 
  -1   1   7       93.85       58.80     27.34 o 
   0   1   7       87.05       71.88     24.35 o 
   1   1   7        0.45       -9.49     13.25 o 
   2   1   7        0.31      -17.22     11.48 o 
   3   1   7        6.96        0.82     15.07 o 
  -8   2   7        2.49       -3.74     16.00 o 
  -7   2   7        0.69       22.22     15.11 o 
  -6   2   7       36.32       71.82     17.82 o 
  -5   2   7        7.68       23.21     13.25 o 
  -4   2   7       39.61       28.20     13.90 o 
  -3   2   7      151.80      151.16     23.07 o 
  -2   2   7        0.00       -4.62     10.22 o 
  -1   2   7      179.05      154.34     21.04 o 
   0   2   7        7.79       11.44     12.11 o 
   1   2   7       30.37       34.62     15.07 o 
   2   2   7        3.47        3.92     21.36 o 
   3   2   7       31.32       31.44     17.15 o 
  -8   3   7       17.55       27.99     22.64 o 
  -7   3   7        0.28        9.05     14.19 o 
  -6   3   7       73.88       74.06     17.49 o 
  -5   3   7        0.18      -17.49     14.10 o 
  -4   3   7      344.01      349.69     28.66 o 
  -3   3   7        3.71      -13.28      9.96 o 
  -2   3   7      265.39      275.24     25.67 o 
  -1   3   7       95.84       83.10     17.52 o 
   0   3   7       59.06       55.32     16.18 o 
   1   3   7       46.89       31.07     15.07 o 
   2   3   7       52.92       81.03     41.87 o 
   3   3   7        2.74       18.80     23.93 o 
  -8   4   7       64.78       94.45     36.74 o 
  -7   4   7        0.00       15.51     15.94 o 
  -6   4   7      139.36      129.89     20.84 o 
  -5   4   7       35.96       41.51     26.06 o 
  -4   4   7      209.47      209.77     22.94 o 
  -3   4   7      131.97      131.39     21.36 o 
  -2   4   7      173.96      147.68     19.94 o 
  -1   4   7      113.97      106.79     19.03 o 
   0   4   7       17.03        8.59     12.52 o 
   1   4   7       23.88        8.45     12.98 o 
   2   4   7       32.87       41.27     16.28 o 
   3   4   7        0.81       47.85     25.64 o 
  -8   5   7        2.20       49.12     43.15 o 
  -7   5   7       80.80       93.88     20.52 o 
  -6   5   7        1.89       29.29     15.81 o 
  -5   5   7      232.77      236.72     24.75 o 
  -4   5   7       13.79       -5.13     12.98 o 
  -3   5   7      282.30      298.69     27.77 o 
  -2   5   7        1.33       10.12     11.07 o 
  -1   5   7       98.95       76.78     22.64 o 
   0   5   7       35.18       28.58     13.59 o 
   1   5   7        0.15      -11.99     16.66 o 
   2   5   7        0.38       10.25     19.65 o 
   3   5   7        7.22       12.82     25.64 o 
  -8   6   7       10.15        4.34     16.28 o 
  -7   6   7       12.21        3.81     14.35 o 
  -6   6   7       16.52      -13.14     11.68 o 
  -5   6   7       36.87       32.65     14.19 o 
  -4   6   7       14.96       16.66     12.69 o 
  -3   6   7       98.34       91.98     26.06 o 
  -2   6   7       22.96       11.88     11.77 o 
  -1   6   7       30.91       46.05     14.95 o 
   0   6   7        6.85      -11.54     10.88 o 
   1   6   7        4.91       -9.06     20.51 o 
   2   6   7        1.76       16.24     21.36 o 
   3   6   7        1.08       22.22     25.64 o 
  -7   7   7        6.72        2.07     16.24 o 
  -6   7   7        2.83       -8.87     12.52 o 
  -5   7   7      106.54       94.66     18.73 o 
  -4   7   7        4.09        7.53     12.65 o 
  -3   7   7      298.51      269.02     25.90 o 
  -2   7   7        5.14       -6.32     10.56 o 
  -1   7   7      109.48       90.57     17.82 o 
   0   7   7        4.30       12.93     13.50 o 
   1   7   7       58.74       63.26     17.40 o 
   2   7   7       28.78       56.40     27.34 o 
   3   7   7       17.60       16.24     23.07 o 
  -7   8   7       69.73       66.41     18.97 o 
  -6   8   7        5.67       -2.52     12.39 o 
  -5   8   7       68.91       69.22     18.13 o 
  -4   8   7        2.09       -6.48     10.83 o 
  -3   8   7       60.30       32.17     13.86 o 
  -2   8   7       17.33       17.86     12.04 o 
  -1   8   7        6.08       -2.14     11.48 o 
   0   8   7        6.29      -18.73     15.81 o 
   1   8   7      124.30       69.22     29.05 o 
   2   8   7        2.18       19.65     23.07 o 
   3   8   7       10.62        9.40     24.78 o 
  -7   9   7        1.24        6.80     14.35 o 
  -6   9   7        7.86        0.04     13.74 o 
  -5   9   7        0.04       17.02     13.86 o 
  -4   9   7        1.05        2.73     13.67 o 
  -3   9   7       10.32       15.81     12.69 o 
  -2   9   7        4.25        7.02     11.43 o 
  -1   9   7      136.90      145.38     21.12 o 
   0   9   7       21.93       -3.66     12.90 o 
   1   9   7       25.00       -4.27     19.65 o 
   2   9   7       20.32        5.98     23.07 o 
   3   9   7        0.22        9.40     23.93 o 
  -7  10   7        8.56       -1.71     19.65 o 
  -6  10   7       18.44       20.22     15.94 o 
  -5  10   7        4.54       13.25     14.10 o 
  -4  10   7       44.73       41.07     26.06 o 
  -3  10   7       47.93       63.34     15.68 o 
  -2  10   7      133.47      114.87     19.83 o 
  -1  10   7       31.73       47.48     26.49 o 
   0  10   7      100.10       78.62     26.49 o 
   1  10   7        0.83        6.84     20.51 o 
   2  10   7       59.22       47.85     29.05 o 
  -7  11   7        1.10       20.51     21.36 o 
  -6  11   7        0.70       22.37     14.57 o 
  -5  11   7        0.45       11.85     13.86 o 
  -4  11   7        2.05        5.17     16.66 o 
  -3  11   7       19.50       24.21     13.50 o 
  -2  11   7        3.74       19.58     20.51 o 
  -1  11   7      116.89       79.44     18.10 o 
   0  11   7        7.13      -10.25     18.80 o 
   1  11   7       31.13       29.91     24.78 o 
   2  11   7       10.91        0.00     21.36 o 
  -7  12   7       16.51       43.58     27.34 o 
  -6  12   7        1.04        8.60     16.66 o 
  -5  12   7       19.90       25.87     15.19 o 
  -4  12   7       14.08        9.32     18.80 o 
  -3  12   7       21.58        7.49     12.65 o 
  -2  12   7       73.32       76.94     16.92 o 
  -1  12   7        1.84        2.45     19.65 o 
   0  12   7        6.76       21.36     20.51 o 
   1  12   7        6.31      -24.78     17.09 o 
   2  12   7        1.72       27.34     23.93 o 
  -7  13   7        2.07       -5.13     21.36 o 
  -6  13   7       19.28       59.82     24.78 o 
  -5  13   7       11.07        6.29     13.13 o 
  -4  13   7       11.17       15.99     17.52 o 
  -3  13   7       30.62       29.50     19.23 o 
  -2  13   7       23.96       11.87     14.95 o 
  -1  13   7       49.66       75.20     29.05 o 
   0  13   7       10.66       29.05     23.93 o 
   1  13   7       31.77       17.94     25.64 o 
   2  13   7       11.57       23.93     25.64 o 
  -7  14   7        3.10       -6.84     21.36 o 
  -6  14   7        1.89       -5.98     18.80 o 
  -5  14   7       11.66       10.85     13.96 o 
  -4  14   7        2.21       -0.99     12.90 o 
  -3  14   7        0.51       17.18     15.81 o 
  -2  14   7       50.40       60.09     16.79 o 
  -1  14   7       31.19       45.29     23.93 o 
   0  14   7        2.68        3.42     19.65 o 
   1  14   7       29.08       41.87     30.76 o 
   2  14   7        0.12        9.40     25.64 o 
  -6  15   7        1.41       -8.55     18.80 o 
  -5  15   7        0.50       19.65     19.65 o 
  -4  15   7        9.13       10.61     26.49 o 
  -3  15   7        8.62        0.48     12.29 o 
  -2  15   7        1.50      -13.67     17.94 o 
  -1  15   7        6.19       10.25     18.80 o 
   0  15   7       22.71       30.76     24.78 o 
   1  15   7       29.86       47.85     28.20 o 
   2  15   7        0.04        1.71     24.78 o 
  -6  16   7        0.40       54.69     25.64 o 
  -5  16   7        0.00       16.24     20.51 o 
  -4  16   7        1.40       17.20     14.19 o 
  -3  16   7       22.52       23.00     15.19 o 
  -2  16   7        6.81       16.24     22.22 o 
  -1  16   7       28.05       19.65     23.93 o 
   0  16   7        0.11       21.36     24.78 o 
   1  16   7        4.97       -0.85     23.93 o 
  -6  17   7        3.21       11.96     23.07 o 
  -5  17   7        9.26      -16.24     17.94 o 
  -4  17   7        0.75       -6.84     17.09 o 
  -3  17   7       48.54       61.53     25.64 o 
  -2  17   7        0.02        9.40     21.36 o 
  -1  17   7        3.07       16.24     23.07 o 
   0  17   7        1.53      -14.53     22.22 o 
   1  17   7        1.37       -5.13     23.93 o 
  -6  18   7        0.17        6.84     21.36 o 
  -5  18   7       20.90       46.14     25.64 o 
  -4  18   7        0.03        4.27     19.65 o 
  -3  18   7       18.40       29.91     23.07 o 
  -2  18   7        0.16        4.27     21.36 o 
  -1  18   7       12.99       41.02     28.20 o 
   0  18   7        0.07      -20.51     23.07 o 
   1  18   7        7.43       30.76     29.91 o 
  -5  19   7       11.01       24.78     23.07 o 
  -3  19   7        1.55      -18.80     19.65 o 
  -2  19   7        4.89       16.24     23.07 o 
  -1  19   7       34.46       19.65     24.78 o 
   0  19   7        2.96       31.62     28.20 o 
  -5  20   7        8.70      -23.07     19.65 o 
  -2  20   7        2.79      -24.78     18.80 o 
  -1  20   7        2.77       -1.71     22.22 o 
   0  20   7        0.40        3.42     25.64 o 
  -2  21   7       34.17       53.83     29.91 o 
  -1  21   7        0.07       -9.40     23.07 o 
   0  21   7       15.49       35.04     29.91 o 
  -1  22   7       11.69       19.65     26.49 o 
  -6   0   8       94.20      122.20     31.62 o 
  -4   0   8       54.28       61.53     25.64 o 
  -2   0   8       56.04      102.54     29.05 o 
   0   0   8       17.28        5.13     19.65 o 
   2   0   8       16.00       70.07     28.20 o 
  -7   1   8        1.14        3.32     23.07 o 
  -6   1   8        0.85        9.66     16.66 o 
  -5   1   8        1.40       -0.66     12.98 o 
  -4   1   8       31.37       23.47     14.19 o 
  -3   1   8        0.01       -6.61     11.43 o 
  -2   1   8      105.76      110.67     32.90 o 
  -1   1   8        3.98       20.54     14.46 o 
   0   1   8        8.11       -4.07     13.74 o 
   1   1   8        6.94       10.03     16.28 o 
   2   1   8        1.04       -2.71     25.21 o 
  -7   2   8       58.98       65.06     19.31 o 
  -6   2   8        1.88       -7.15     12.73 o 
  -5   2   8      108.11      103.53     23.07 o 
  -4   2   8        0.58       -5.32     23.07 o 
  -3   2   8       38.00       43.64     16.54 o 
  -2   2   8       58.07       61.82     16.61 o 
  -1   2   8       20.65       19.33     14.46 o 
   0   2   8       49.51       88.45     20.54 o 
   1   2   8        9.61       28.60     17.15 o 
   2   2   8        1.96      -12.51     15.68 o 
  -7   3   8        0.53       -5.20     22.22 o 
  -6   3   8        0.51       11.29     14.19 o 
  -5   3   8        4.51       -3.42     18.37 o 
  -4   3   8       24.08       16.43     13.67 o 
  -3   3   8        0.06      -10.45     11.68 o 
  -2   3   8      122.10      133.67     22.65 o 
  -1   3   8        0.90      -12.38     12.90 o 
   0   3   8       62.10       60.67     17.52 o 
   1   3   8        6.14        3.76     15.68 o 
   2   3   8       19.50       11.96     23.93 o 
  -7   4   8        2.91       13.35     15.60 o 
  -6   4   8        7.47       23.86     16.00 o 
  -5   4   8       10.80       28.39     16.00 o 
  -4   4   8       38.80       59.46     17.49 o 
  -3   4   8       10.40       20.94     32.90 o 
  -2   4   8       58.25       54.18     17.21 o 
  -1   4   8       11.72        2.11     14.79 o 
   0   4   8       36.40       62.77     18.42 o 
   1   4   8        0.00      -11.33     13.86 o 
   2   4   8       16.20       38.45     25.64 o 
  -7   5   8       37.51       22.71     17.82 o 
  -6   5   8       42.97       41.06     17.21 o 
  -5   5   8       60.07       46.95     16.63 o 
  -4   5   8       37.86       51.18     16.61 o 
  -3   5   8        1.38        3.26     13.13 o 
  -2   5   8        0.60       -5.46     15.38 o 
  -1   5   8        1.35        8.01     14.46 o 
   0   5   8        1.72       31.49     16.00 o 
   1   5   8       35.52       43.37     22.22 o 
  -7   6   8        9.30        1.30     16.28 o 
  -6   6   8        0.75       -5.20     13.96 o 
  -5   6   8       12.00       19.79     14.78 o 
  -4   6   8        0.08        4.07     20.08 o 
  -3   6   8        5.90       -4.11     12.52 o 
  -2   6   8        8.66       17.24     17.94 o 
  -1   6   8        9.06       -6.71     14.72 o 
   0   6   8        1.94        9.55     15.33 o 
   1   6   8        0.68       11.96     22.22 o 
  -7   7   8       13.05       35.27     18.61 o 
  -6   7   8       17.72       16.16     16.00 o 
  -5   7   8       15.74       27.61     15.57 o 
  -4   7   8       11.06        8.38     13.96 o 
  -3   7   8        1.06       -1.08     22.22 o 
  -2   7   8        0.86       -1.71     12.69 o 
  -1   7   8        4.83       15.94     26.92 o 
   0   7   8        6.06      -20.61     13.74 o 
   1   7   8       28.21       35.89     27.34 o 
  -7   8   8        4.05       -5.83     15.68 o 
  -6   8   8        7.92       -1.28     15.11 o 
  -5   8   8        0.31       -8.64     13.25 o 
  -4   8   8       67.35       34.28     16.18 o 
  -3   8   8        2.74       -3.01     13.86 o 
  -2   8   8       31.80       -0.37     19.23 o 
  -1   8   8        0.01       12.97     33.75 o 
   0   8   8        0.01       -9.98     13.43 o 
   1   8   8        0.54      -26.92     17.94 o 
  -7   9   8       19.76        0.85     23.07 o 
  -6   9   8        1.01        8.20     16.54 o 
  -5   9   8       59.79       63.66     18.73 o 
  -4   9   8        1.19       -5.60     12.90 o 
  -3   9   8       45.56       37.60     16.92 o 
  -2   9   8       11.74       21.17     16.00 o 
  -1   9   8        5.31        7.54     21.36 o 
   0   9   8       18.83       -9.40     21.36 o 
   1   9   8        1.71       59.82     29.91 o 
  -6  10   8       18.46       17.07     15.80 o 
  -5  10   8       17.79       21.27     16.89 o 
  -4  10   8       56.35       42.14     26.49 o 
  -3  10   8       23.97        2.78     14.35 o 
  -2  10   8        0.16       -1.20     17.94 o 
  -1  10   8       17.22      -16.71     19.65 o 
   0  10   8       44.33       17.94     22.22 o 
   1  10   8        0.47       11.96     24.78 o 
  -6  11   8        5.15        0.37     14.36 o 
  -5  11   8        1.78      -17.09     13.90 o 
  -4  11   8       36.49       44.64     17.24 o 
  -3  11   8        2.83       -7.06     13.59 o 
  -2  11   8       33.23       49.19     22.22 o 
  -1  11   8        1.99       -6.84     22.22 o 
   0  11   8       31.34      -15.38     22.22 o 
   1  11   8        0.07       45.29     27.34 o 
  -6  12   8        0.03      -14.95     15.11 o 
  -5  12   8        2.00       19.75     20.51 o 
  -4  12   8        0.68      -11.84     14.11 o 
  -3  12   8       11.29       -5.55     14.50 o 
  -2  12   8        9.33       20.29     19.65 o 
  -1  12   8        2.01       16.24     20.51 o 
   0  12   8       40.35       82.03     29.91 o 
   1  12   8        0.00        8.55     27.34 o 
  -6  13   8        0.91       -2.56     15.71 o 
  -5  13   8        0.24        1.59     14.36 o 
  -4  13   8        7.56      -14.95     13.90 o 
  -3  13   8        1.65      -10.73     13.59 o 
  -2  13   8       27.61        5.13     23.07 o 
  -1  13   8        1.63      -19.65     22.22 o 
   0  13   8       18.53       31.62     26.49 o 
  -6  14   8        0.14       -6.84     18.80 o 
  -5  14   8        4.91      -11.24     13.96 o 
  -4  14   8        3.81       11.66     14.96 o 
  -3  14   8       13.42      -11.80     14.11 o 
  -2  14   8       10.15       28.20     24.78 o 
  -1  14   8        0.62        7.69     24.78 o 
   0  14   8       27.57       26.49     26.49 o 
  -5  15   8        1.05       -1.71     19.65 o 
  -4  15   8        0.33        1.91     15.33 o 
  -3  15   8        3.06       -7.69     22.22 o 
  -2  15   8       12.23       20.51     23.93 o 
  -1  15   8        1.19       -5.13     21.36 o 
   0  15   8       10.92       14.53     25.64 o 
  -5  16   8        1.26       13.67     23.07 o 
  -4  16   8        3.95       14.75     16.00 o 
  -3  16   8        0.15       -4.27     20.51 o 
  -2  16   8       21.78       16.24     24.78 o 
  -1  16   8        0.17       12.82     25.64 o 
  -4  17   8        0.30       -1.71     16.31 o 
  -3  17   8       12.06       35.89     26.49 o 
  -2  17   8        3.99        0.00     23.07 o 
  -1  17   8        9.62      -13.67     26.49 o 
  -3  18   8        2.52        9.40     24.78 o 
  -2  18   8        0.47        0.00     23.93 o 
  -3  19   8        0.46      -33.33     22.22 o 
  -5   0   9       20.10       23.07     23.93 o 
  -3   0   9      121.36      120.49     32.47 o 
  -1   0   9       40.73       20.51     23.07 o 
  -6   1   9        2.88      -11.31     14.11 o 
  -5   1   9       20.66       23.34     17.21 o 
  -4   1   9        3.61       -5.70     14.46 o 
  -3   1   9       73.00      118.44     39.31 o 
  -2   1   9        1.85      -18.63     26.06 o 
  -1   1   9       21.04        9.23     17.76 o 
   0   1   9       14.17       -0.85     26.92 o 
  -6   2   9       18.62        1.19     16.66 o 
  -5   2   9        0.45       -5.41     17.09 o 
  -4   2   9       64.42       53.81     24.78 o 
  -3   2   9        6.78        8.42     14.79 o 
  -2   2   9       63.36       28.70     35.89 o 
  -1   2   9        7.15       -4.27     16.01 o 
   0   2   9       71.85       52.35     20.74 o 
  -6   3   9       13.19       23.80     29.91 o 
  -5   3   9        3.84        8.29     24.35 o 
  -4   3   9       39.99        2.35     19.65 o 
  -3   3   9        3.76       -8.97     13.90 o 
  -2   3   9        1.89       -1.99     17.09 o 
  -1   3   9        3.38       17.12     16.63 o 
   0   3   9        6.00      -22.66     15.11 o 
  -6   4   9        1.86        9.59     17.02 o 
  -5   4   9        0.26       14.10     15.71 o 
  -4   4   9        0.00       21.17     16.28 o 
  -3   4   9        4.40       13.23     15.07 o 
  -2   4   9        1.30        6.84     16.92 o 
  -1   4   9        8.30        1.69     15.40 o 
   0   4   9       21.01       17.71     19.91 o 
  -6   5   9        3.02        0.87     15.94 o 
  -5   5   9        0.01        6.84     15.19 o 
  -4   5   9       30.32       -1.07     27.77 o 
  -3   5   9        0.05        5.03     15.33 o 
  -2   5   9        4.77        2.99     16.31 o 
  -1   5   9        3.24       -5.85     15.94 o 
   0   5   9        0.63        4.26     18.42 o 
  -6   6   9        7.69        0.03     16.79 o 
  -5   6   9        1.28      -13.92     15.40 o 
  -4   6   9        3.60      -14.45     13.86 o 
  -3   6   9        2.49      -11.44     14.72 o 
  -2   6   9        9.75      -12.51     14.19 o 
  -1   6   9       14.31       24.16     29.91 o 
  -5   7   9        1.59      -10.50     14.36 o 
  -4   7   9        5.88      -20.26     13.50 o 
  -3   7   9        2.95       -5.19     15.68 o 
  -2   7   9        0.07       -4.80     14.19 o 
  -1   7   9       23.27       17.47     27.34 o 
  -5   8   9        2.58       -4.93     15.33 o 
  -4   8   9        5.33       19.68     16.61 o 
  -3   8   9        0.19      -14.47     14.19 o 
  -2   8   9       32.55       31.00     34.18 o 
  -1   8   9        9.40      -11.11     16.31 o 
  -5   9   9        0.55        0.38     16.28 o 
  -4   9   9        0.50       -4.22     15.33 o 
  -3   9   9        2.19      -10.87     15.07 o 
  -2   9   9       16.39       21.42     18.01 o 
  -1   9   9       34.65       79.47     35.04 o 
  -5  10   9        2.38       17.52     26.92 o 
  -4  10   9        0.58      -14.94     15.68 o 
  -3  10   9       39.05       60.52     21.12 o 
  -2  10   9        2.11      -21.33     14.96 o 
  -1  10   9       46.60       39.31     29.05 o 
  -4  11   9        6.65      -12.56     15.94 o 
  -3  11   9       23.80       -2.61     16.89 o 
  -2  11   9       20.51       17.82     18.42 o 
  -4  12   9        7.71        2.45     17.40 o 
  -3  12   9        6.75       13.25     18.13 o 
  -2  12   9        4.23       26.49     29.05 o 
  -3  13   9        0.66        1.04     16.89 o 
                                                 
